# Supplementary material for: Di-μ-chlorido-bis­[aqua­chloridodimethyl­tin(IV)]–1,4,7,10,13-penta­oxacyclo­penta­decane (1/1)
Source: Acta Crystallogr Sect E Struct Rep Online. 2012 Mar 3;68(Pt 4):m354. doi: 10.1107/S1600536812008781 (PMC3343780; doi:10.1107/S1600536812008781)
Supplement: Supplementary file 1 [file e-68-0m354-sup1.cif]

##############################################################################
#                                                                            #
# This CIF contains the data in a paper accepted for publication in          #
# Acta Crystallographica Section E. It conforms to the requirements of       #
# Notes for Authors for Acta Crystallographica Section E, and has been       #
# peer reviewed under the auspices of the IUCr Commission on Journals.       #
#                                                                            #
# Full details of the Crystallographic Information File format               #
# are given in the paper "The Crystallographic Information File (CIF):       #
# a New Standard Archive File for Crystallography" by S. R. Hall, F. H.      #
# Allen and I. D. Brown [Acta Cryst. (1991), A47, 655-685].                  #
#                                                                            #
# The current version of the core CIF dictionary is obtainable from          #
# ftp://ftp.iucr.org/pub/cif_core.dic.                                       #
#                                                                            #
# Software is freely available for graphical display of the structure(s)     #
# in this CIF. For information consult the CIF software page                 #
# http://www.iucr.org/resources/cif/software.                                #
#                                                                            #
# This file may be used for bona fide research purposes within the           #
# scientific community so long as proper attribution is given to the journal # 
# article from which it was obtained.                                        #
#                                                                            #
##############################################################################
data_global
_audit_creation_method     SHELXL-97
_journal_date_recd_electronic     2012-01-08
_journal_date_accepted     2012-02-27
_journal_name_full     'Acta Crystallographica, Section E'
_journal_year     2012
_journal_volume     68
_journal_issue      4
_journal_page_first     m354
_journal_page_last     m354
_journal_paper_category     QM
_journal_paper_doi     10.1107/S1600536812008781
_journal_coeditor_code     XU5444
_publ_contact_author
;
Dr. Seik Weng Ng
Department of Chemistry
University of Malaya
50603 Kuala Lumpur
Malaysia
;
_publ_contact_author_email     seikweng@um.edu.my
_publ_contact_author_fax     '03 7967 4193'
_publ_contact_author_phone     '03 7967 6778'
_publ_section_title
;\
Di-\m-chlorido-bis[aquachloridodimethyltin(IV)]--1,4,7,10,13-\
pentaoxacyclopentadecane (1/1)
;
loop_
    _publ_author_name
    _publ_author_address
    'Amini, Mostafa M.'
;
Department of Chemistry
General Campus
Shahid Beheshti University
Tehran
Iran
;
    'Ng, Seik Weng'
;
     Department of Chemistry
     University of Malaya
     50603 Kuala Lumpur
     Malaysia
     and
     Chemistry Department
     Faculty of Science
     King Abdulaziz University
     PO Box 80203 Jeddah
     Saudi Arabia
;
data_I
_audit_creation_method     SHELXL-97
_chemical_name_systematic
;
Di-\m-chlorido-bis[aquachloridodimethyltin(IV)]--1,4,7,10,13-
pentaoxacyclopentadecane (1/1)
;
_chemical_name_common     ?
_chemical_formula_moiety     'C4 H16 Cl4 O2 Sn2, C10 H20 O5'
_chemical_formula_sum     'C14 H36 Cl4 O7 Sn2'
_chemical_formula_iupac     '[Sn2 (C H3)4 Cl4 (H2 O)2], C10 H20 O5'
_chemical_formula_weight     695.61
_chemical_melting_point     ?
_symmetry_cell_setting     monoclinic
_symmetry_space_group_name_H-M     'C 2/m'
_symmetry_space_group_name_Hall     '-C 2y'
loop_
    _symmetry_equiv_pos_as_xyz
    'x, y, z'
    '-x, y, -z'
    'x+1/2, y+1/2, z'
    '-x+1/2, y+1/2, -z'
    '-x, -y, -z'
    'x, -y, z'
    '-x+1/2, -y+1/2, -z'
    'x+1/2, -y+1/2, z'
_cell_length_a     14.2351(13)
_cell_length_b     11.4115(5)
_cell_length_c     9.8100(9)
_cell_angle_alpha     90.00
_cell_angle_beta     127.183(14)
_cell_angle_gamma     90.00
_cell_volume     1269.6(3)
_cell_formula_units_Z     2
_cell_measurement_reflns_used     5314
_cell_measurement_theta_min     2.5269
_cell_measurement_theta_max     27.4898
_cell_measurement_temperature     100(2)
_exptl_crystal_description     block
_exptl_crystal_colour     colorless
_exptl_crystal_size_max     0.30
_exptl_crystal_size_mid     0.25
_exptl_crystal_size_min     0.20
_exptl_crystal_density_diffrn     1.820
_exptl_crystal_density_meas     ?
_exptl_crystal_density_method     'not measured'
_exptl_crystal_F_000     688
_exptl_absorpt_coefficient_mu     2.417
_exptl_absorpt_correction_type     multi-scan
_exptl_absorpt_process_details     '(CrysAlis PRO; Agilent, 2011)'
_exptl_absorpt_correction_T_min     0.5309
_exptl_absorpt_correction_T_max     0.6435
_diffrn_ambient_temperature     100(2)
_diffrn_radiation_type     MoK\a
_diffrn_radiation_wavelength     0.71073
_diffrn_radiation_source     'SuperNova (Mo) X-ray Source'
_diffrn_radiation_monochromator     Mirror
_diffrn_measurement_device_type
                  'Agilent SuperNova Dual diffractometer with an Atlas detector'
_diffrn_measurement_method     '\w scan'
_diffrn_detector_area_resol_mean     10.4041
_diffrn_reflns_number     5824
_diffrn_reflns_av_R_equivalents     0.0156
_diffrn_reflns_av_sigmaI/netI     0.0147
_diffrn_reflns_theta_min     2.53
_diffrn_reflns_theta_max     27.55
_diffrn_reflns_theta_full     27.55
_diffrn_measured_fraction_theta_max     0.988
_diffrn_measured_fraction_theta_full     0.988
_diffrn_reflns_limit_h_min     -16
_diffrn_reflns_limit_h_max     18
_diffrn_reflns_limit_k_min     -13
_diffrn_reflns_limit_k_max     14
_diffrn_reflns_limit_l_min     -12
_diffrn_reflns_limit_l_max     12
_diffrn_standards_number     0
_diffrn_standards_interval_count     0
_diffrn_standards_interval_time     0
_diffrn_standards_decay_%     0
_reflns_number_total     1524
_reflns_number_gt     1495
_reflns_threshold_expression     I>2\s(I)
_refine_ls_structure_factor_coef     Fsqd
_refine_ls_matrix_type     full
_refine_ls_R_factor_all     0.0175
_refine_ls_R_factor_gt     0.0166
_refine_ls_wR_factor_gt     0.0414
_refine_ls_wR_factor_ref     0.0418
_refine_ls_goodness_of_fit_ref     0.989
_refine_ls_restrained_S_all     1.169
_refine_ls_number_reflns     1524
_refine_ls_number_parameters     93
_refine_ls_number_restraints     43
_refine_ls_hydrogen_treatment     constr
_refine_ls_weighting_scheme     calc
_refine_ls_weighting_details
         'calc w=1/[\s^2^(Fo^2^)+(0.0230P)^2^+2.1038P] where P=(Fo^2^+2Fc^2^)/3'
_atom_sites_solution_hydrogens     geom
_atom_sites_solution_primary     direct
_atom_sites_solution_secondary     difmap
_refine_ls_shift/su_max     0.001
_refine_ls_shift/su_mean     0.001
_refine_diff_density_max     0.483
_refine_diff_density_min     -0.716
_refine_ls_extinction_method     none
_refine_ls_extinction_coef     ?
loop_
    _atom_type_symbol
    _atom_type_description
    _atom_type_scat_dispersion_real
    _atom_type_scat_dispersion_imag
    _atom_type_scat_source
    'C' 'C' 0.0033 0.0016
                         'International Tables Vol C Tables 4.2.6.8 and 6.1.1.4'
    'H' 'H' 0.0000 0.0000
                         'International Tables Vol C Tables 4.2.6.8 and 6.1.1.4'
    'O' 'O' 0.0106 0.0060
                         'International Tables Vol C Tables 4.2.6.8 and 6.1.1.4'
    'Cl' 'Cl' 0.1484 0.1585
                         'International Tables Vol C Tables 4.2.6.8 and 6.1.1.4'
    'Sn' 'Sn' -0.6537 1.4246
                         'International Tables Vol C Tables 4.2.6.8 and 6.1.1.4'
_computing_data_collection     'CrysAlis PRO (Agilent, 2011)'
_computing_cell_refinement     'CrysAlis PRO (Agilent, 2011)'
_computing_data_reduction     'CrysAlis PRO (Agilent, 2011)'
_computing_structure_solution     'SHELXS97 (Sheldrick, 2008)'
_computing_structure_refinement     'SHELXL97 (Sheldrick, 2008)'
_computing_molecular_graphics     'X-SEED (Barbour, 2001)'
_computing_publication_material     'publCIF (Westrip, 2010)'
loop_
    _atom_site_type_symbol
    _atom_site_label
    _atom_site_fract_x
    _atom_site_fract_y
    _atom_site_fract_z
    _atom_site_U_iso_or_equiv
    _atom_site_adp_type
    _atom_site_calc_flag
    _atom_site_refinement_flags
    _atom_site_occupancy
    _atom_site_symmetry_multiplicity
    _atom_site_disorder_assembly
    _atom_site_disorder_group
    Sn Sn1 0.655960(17) 0.5000 0.51206(2) 0.01800(8) Uani d S 1 2 . .
    Cl Cl1 0.43822(7) 0.5000 0.25799(9) 0.02629(17) Uani d S 1 2 . .
    Cl Cl2 0.73232(8) 0.5000 0.35183(10) 0.02918(17) Uani d S 1 2 . .
    O O1W 0.8420(2) 0.5000 0.7676(3) 0.0329(5) Uani d S 1 2 . .
    H H1 0.8512 0.5605 0.8232 0.049 Uiso calc RD 1 1 . .
    O O1 0.8868(4) 0.5018(14) 1.0827(5) 0.0187(5) Uani d SPDU 0.25 1 A -1
    O O2 1.0086(8) 0.6816(7) 1.0770(10) 0.0187(5) Uani d PD 0.25 1 A -1
    O O3 1.0110(5) 0.6179(5) 0.7954(7) 0.0187(5) Uani d PD 0.25 1 A -1
    O O4 1.0459(5) 0.3741(5) 0.8555(7) 0.0187(5) Uani d PD 0.25 1 A -1
    O O5 1.0106(8) 0.3021(7) 1.1028(10) 0.0187(5) Uani d PD 0.25 1 A -1
    C C1 0.8963(15) 0.6095(12) 1.164(2) 0.0199(5) Uani d PDU 0.25 1 A -1
    H H1A 0.9664 0.6078 1.2858 0.024 Uiso calc PR 0.25 1 A -1
    H H1B 0.8255 0.6215 1.1595 0.024 Uiso calc PR 0.25 1 A -1
    C C2 0.9075(17) 0.7073(16) 1.072(3) 0.0199(5) Uani d PD 0.25 1 A -1
    H H2A 0.8355 0.7121 0.9520 0.024 Uiso calc PR 0.25 1 A -1
    H H2B 0.9183 0.7831 1.1288 0.024 Uiso calc PR 0.25 1 A -1
    C C3 1.0255(10) 0.7633(8) 0.9801(15) 0.0199(5) Uani d PD 0.25 1 A -1
    H H3A 1.0707 0.8324 1.0511 0.024 Uiso calc PR 0.25 1 A -1
    H H3B 0.9482 0.7904 0.8774 0.024 Uiso calc PR 0.25 1 A -1
    C C4 1.0921(13) 0.7001(12) 0.928(2) 0.0199(5) Uani d PD 0.25 1 A -1
    H H4A 1.1211 0.7565 0.8846 0.024 Uiso calc PR 0.25 1 A -1
    H H4B 1.1606 0.6582 1.0273 0.024 Uiso calc PR 0.25 1 A -1
    C C5 1.0639(7) 0.5468(6) 0.7385(10) 0.0199(5) Uani d PD 0.25 1 A -1
    H H5A 1.1192 0.5954 0.7333 0.024 Uiso calc PR 0.25 1 A -1
    H H5B 1.0017 0.5182 0.6215 0.024 Uiso calc PR 0.25 1 A -1
    C C6 1.1287(7) 0.4445(6) 0.8525(11) 0.0199(5) Uani d PD 0.25 1 A -1
    H H6A 1.1640 0.3978 0.8088 0.024 Uiso calc PR 0.25 1 A -1
    H H6B 1.1929 0.4717 0.9695 0.024 Uiso calc PR 0.25 1 A -1
    C C7 1.0979(8) 0.2730(8) 0.9620(13) 0.0199(5) Uani d PD 0.25 1 A -1
    H H7A 1.1728 0.2947 1.0729 0.024 Uiso calc PR 0.25 1 A -1
    H H7B 1.1153 0.2138 0.9063 0.024 Uiso calc PR 0.25 1 A -1
    C C8 1.0136(11) 0.2234(7) 0.9908(17) 0.0199(5) Uani d PD 0.25 1 A -1
    H H8A 0.9339 0.2159 0.8806 0.024 Uiso calc PR 0.25 1 A -1
    H H8B 1.0402 0.1447 1.0436 0.024 Uiso calc PR 0.25 1 A -1
    C C9 0.9022(14) 0.2965(13) 1.084(3) 0.0199(5) Uani d PD 0.25 1 A -1
    H H9A 0.8978 0.2221 1.1316 0.024 Uiso calc PR 0.25 1 A -1
    H H9B 0.8338 0.3004 0.9611 0.024 Uiso calc PR 0.25 1 A -1
    C C10 0.9009(15) 0.3995(12) 1.179(2) 0.0199(5) Uani d PD 0.25 1 A -1
    H H10A 0.8346 0.3926 1.1861 0.024 Uiso calc PR 0.25 1 A -1
    H H10B 0.9756 0.4036 1.2963 0.024 Uiso calc PR 0.25 1 A -1
    C C11 0.6536(2) 0.68104(19) 0.5528(3) 0.0271(5) Uani d . 1 1 . .
    H H11 0.6202 0.6940 0.6144 0.041 Uiso calc R 1 1 . .
    H H12 0.6053 0.7215 0.4423 0.041 Uiso calc R 1 1 . .
    H H13 0.7343 0.7118 0.6206 0.041 Uiso calc R 1 1 . .
loop_
    _atom_site_aniso_label
    _atom_site_aniso_U_11
    _atom_site_aniso_U_22
    _atom_site_aniso_U_33
    _atom_site_aniso_U_12
    _atom_site_aniso_U_13
    _atom_site_aniso_U_23
    Sn1 0.02135(12) 0.01588(12) 0.01478(11) 0.000 0.00988(9) 0.000
    Cl1 0.0286(4) 0.0210(3) 0.0177(3) 0.000 0.0079(3) 0.000
    Cl2 0.0375(4) 0.0312(4) 0.0283(4) 0.000 0.0249(4) 0.000
    O1W 0.0301(12) 0.0391(14) 0.0182(11) 0.000 0.0088(10) 0.000
    O1 0.0216(11) 0.0195(12) 0.0150(15) -0.0018(15) 0.0111(11) 0.0016(13)
    O2 0.0216(11) 0.0195(12) 0.0150(15) -0.0018(15) 0.0111(11) 0.0016(13)
    O3 0.0216(11) 0.0195(12) 0.0150(15) -0.0018(15) 0.0111(11) 0.0016(13)
    O4 0.0216(11) 0.0195(12) 0.0150(15) -0.0018(15) 0.0111(11) 0.0016(13)
    O5 0.0216(11) 0.0195(12) 0.0150(15) -0.0018(15) 0.0111(11) 0.0016(13)
    C1 0.0250(10) 0.0192(13) 0.0199(13) -0.0014(16) 0.0159(9) 0.0018(15)
    C2 0.0250(10) 0.0192(13) 0.0199(13) -0.0014(16) 0.0159(9) 0.0018(15)
    C3 0.0250(10) 0.0192(13) 0.0199(13) -0.0014(16) 0.0159(9) 0.0018(15)
    C4 0.0250(10) 0.0192(13) 0.0199(13) -0.0014(16) 0.0159(9) 0.0018(15)
    C5 0.0250(10) 0.0192(13) 0.0199(13) -0.0014(16) 0.0159(9) 0.0018(15)
    C6 0.0250(10) 0.0192(13) 0.0199(13) -0.0014(16) 0.0159(9) 0.0018(15)
    C7 0.0250(10) 0.0192(13) 0.0199(13) -0.0014(16) 0.0159(9) 0.0018(15)
    C8 0.0250(10) 0.0192(13) 0.0199(13) -0.0014(16) 0.0159(9) 0.0018(15)
    C9 0.0250(10) 0.0192(13) 0.0199(13) -0.0014(16) 0.0159(9) 0.0018(15)
    C10 0.0250(10) 0.0192(13) 0.0199(13) -0.0014(16) 0.0159(9) 0.0018(15)
    C11 0.0345(12) 0.0181(10) 0.0345(12) -0.0066(9) 0.0239(11) -0.0058(9)
loop_
    _geom_bond_atom_site_label_1
    _geom_bond_atom_site_label_2
    _geom_bond_site_symmetry_2
    _geom_bond_distance
    _geom_bond_publ_flag
    Sn1 C11 . 2.108(2) ?
    Sn1 C11 6_565 2.108(2) ?
    Sn1 O1W . 2.296(2) ?
    Sn1 Cl2 . 2.3912(8) ?
    Sn1 Cl1 . 2.5459(10) ?
    Sn1 Cl1 5_666 3.2467(9) ?
    O1W H1 . 0.8400 ?
    O1 C1 . 1.427(9) ?
    O1 C10 . 1.438(9) ?
    O2 C2 . 1.440(10) ?
    O2 C3 . 1.452(8) ?
    O3 C5 . 1.430(7) ?
    O3 C4 . 1.447(10) ?
    O4 C7 . 1.427(8) ?
    O4 C6 . 1.442(7) ?
    O5 C8 . 1.439(8) ?
    O5 C9 . 1.439(9) ?
    C1 C2 . 1.505(9) ?
    C1 H1A . 0.9900 ?
    C1 H1B . 0.9900 ?
    C2 H2A . 0.9900 ?
    C2 H2B . 0.9900 ?
    C3 C4 . 1.504(9) ?
    C3 H3A . 0.9900 ?
    C3 H3B . 0.9900 ?
    C4 H4A . 0.9900 ?
    C4 H4B . 0.9900 ?
    C5 C6 . 1.489(8) ?
    C5 H5A . 0.9900 ?
    C5 H5B . 0.9900 ?
    C6 H6A . 0.9900 ?
    C6 H6B . 0.9900 ?
    C7 C8 . 1.501(8) ?
    C7 H7A . 0.9900 ?
    C7 H7B . 0.9900 ?
    C8 H8A . 0.9900 ?
    C8 H8B . 0.9900 ?
    C9 C10 . 1.508(9) ?
    C9 H9A . 0.9900 ?
    C9 H9B . 0.9900 ?
    C10 H10A . 0.9900 ?
    C10 H10B . 0.9900 ?
    C11 H11 . 0.9800 ?
    C11 H12 . 0.9800 ?
    C11 H13 . 0.9800 ?
loop_
    _geom_angle_atom_site_label_1
    _geom_angle_atom_site_label_2
    _geom_angle_atom_site_label_3
    _geom_angle_site_symmetry_1
    _geom_angle_site_symmetry_3
    _geom_angle
    _geom_angle_publ_flag
    C11 Sn1 C11 . 6_565 157.00(13) ?
    C11 Sn1 O1W . . 86.16(7) ?
    C11 Sn1 O1W 6_565 . 86.16(7) ?
    C11 Sn1 Cl2 . . 100.96(6) ?
    C11 Sn1 Cl2 6_565 . 100.96(6) ?
    O1W Sn1 Cl2 . . 92.01(7) ?
    C11 Sn1 Cl1 . . 92.07(7) ?
    C11 Sn1 Cl1 6_565 . 92.07(7) ?
    O1W Sn1 Cl1 . . 170.83(7) ?
    Cl2 Sn1 Cl1 . . 97.16(3) ?
    C11 Sn1 Cl1 . 5_666 78.93(6) ?
    C11 Sn1 Cl1 6_565 5_666 78.93(6) ?
    O1W Sn1 Cl1 . 5_666 85.96(7) ?
    Cl2 Sn1 Cl1 . 5_666 177.97(3) ?
    Cl1 Sn1 Cl1 . 5_666 84.87(3) ?
    Sn1 O1W H1 . . 109.5 ?
    C1 O1 C10 . . 113.8(4) ?
    C2 O2 C3 . . 113.8(7) ?
    C5 O3 C4 . . 113.4(6) ?
    C7 O4 C6 . . 113.4(6) ?
    C8 O5 C9 . . 113.4(8) ?
    O1 C1 C2 . . 108.1(8) ?
    O1 C1 H1A . . 110.1 ?
    C2 C1 H1A . . 110.1 ?
    O1 C1 H1B . . 110.1 ?
    C2 C1 H1B . . 110.1 ?
    H1A C1 H1B . . 108.4 ?
    O2 C2 C1 . . 107.1(8) ?
    O2 C2 H2A . . 110.3 ?
    C1 C2 H2A . . 110.3 ?
    O2 C2 H2B . . 110.3 ?
    C1 C2 H2B . . 110.3 ?
    H2A C2 H2B . . 108.5 ?
    O2 C3 C4 . . 107.6(8) ?
    O2 C3 H3A . . 110.2 ?
    C4 C3 H3A . . 110.2 ?
    O2 C3 H3B . . 110.2 ?
    C4 C3 H3B . . 110.2 ?
    H3A C3 H3B . . 108.5 ?
    O3 C4 C3 . . 107.0(9) ?
    O3 C4 H4A . . 110.3 ?
    C3 C4 H4A . . 110.3 ?
    O3 C4 H4B . . 110.3 ?
    C3 C4 H4B . . 110.3 ?
    H4A C4 H4B . . 108.6 ?
    O3 C5 C6 . . 112.7(5) ?
    O3 C5 H5A . . 109.1 ?
    C6 C5 H5A . . 109.1 ?
    O3 C5 H5B . . 109.1 ?
    C6 C5 H5B . . 109.1 ?
    H5A C5 H5B . . 107.8 ?
    O4 C6 C5 . . 108.0(6) ?
    O4 C6 H6A . . 110.1 ?
    C5 C6 H6A . . 110.1 ?
    O4 C6 H6B . . 110.1 ?
    C5 C6 H6B . . 110.1 ?
    H6A C6 H6B . . 108.4 ?
    O4 C7 C8 . . 108.9(7) ?
    O4 C7 H7A . . 109.9 ?
    C8 C7 H7A . . 109.9 ?
    O4 C7 H7B . . 109.9 ?
    C8 C7 H7B . . 109.9 ?
    H7A C7 H7B . . 108.3 ?
    O5 C8 C7 . . 107.7(7) ?
    O5 C8 H8A . . 110.2 ?
    C7 C8 H8A . . 110.2 ?
    O5 C8 H8B . . 110.2 ?
    C7 C8 H8B . . 110.2 ?
    H8A C8 H8B . . 108.5 ?
    O5 C9 C10 . . 107.4(8) ?
    O5 C9 H9A . . 110.2 ?
    C10 C9 H9A . . 110.2 ?
    O5 C9 H9B . . 110.2 ?
    C10 C9 H9B . . 110.2 ?
    H9A C9 H9B . . 108.5 ?
    O1 C10 C9 . . 106.0(8) ?
    O1 C10 H10A . . 110.5 ?
    C9 C10 H10A . . 110.5 ?
    O1 C10 H10B . . 110.5 ?
    C9 C10 H10B . . 110.5 ?
    H10A C10 H10B . . 108.7 ?
    Sn1 C11 H11 . . 109.5 ?
    Sn1 C11 H12 . . 109.5 ?
    H11 C11 H12 . . 109.5 ?
    Sn1 C11 H13 . . 109.5 ?
    H11 C11 H13 . . 109.5 ?
    H12 C11 H13 . . 109.5 ?
loop_
    _geom_hbond_atom_site_label_D
    _geom_hbond_atom_site_label_H
    _geom_hbond_atom_site_label_A
    _geom_hbond_site_symmetry_A
    _geom_hbond_distance_DH
    _geom_hbond_distance_HA
    _geom_hbond_distance_DA
    _geom_hbond_angle_DHA
    O1w H1 O1 . 0.84 2.37 2.753(4) 108
    O1w H1 O1 6_565 0.84 2.38 2.753(4) 107
    O1w H1 O2 2_757 0.84 2.12 2.687(9) 125
    O1w H1 O5 5_767 0.84 2.26 2.810(9) 123
