# Supplementary material for: Di-μ-chlorido-bis­[aqua­chloridodimethyl­tin(IV)]–1,4,7,10,13-penta­oxacyclo­penta­decane (1/1)
Source: Acta Crystallogr Sect E Struct Rep Online. 2012 Mar 3;68(Pt 4):m354. doi: 10.1107/S1600536812008781 (PMC3343780; doi:10.1107/S1600536812008781)
Supplement: Supplementary file 2 [file e-68-0m354-Isup2.hkl]

# 
# h,k,l, Fc-squared, Fo-squared, sigma(Fo-squared) and status flag 
# 
data_I
_shelx_title '  C2/m' 
_shelx_refln_list_code          4 
_shelx_F_calc_maximum      288.72 
_exptl_crystal_F_000       688.00 
_reflns_d_resolution_high  0.7683 
 
loop_ 
 _symmetry_equiv_pos_as_xyz 
 'x, y, z' 
 '-x, y, -z' 
 'x+1/2, y+1/2, z' 
 '-x+1/2, y+1/2, -z' 
 '-x, -y, -z' 
 'x, -y, z' 
 '-x+1/2, -y+1/2, -z' 
 'x+1/2, -y+1/2, z' 
 
_cell_length_a    14.2351 
_cell_length_b    11.4115 
_cell_length_c     9.8100 
_cell_angle_alpha  90.000 
_cell_angle_beta  127.183 
_cell_angle_gamma  90.000 
 
_shelx_F_squared_multiplier     1.000 
 
loop_ 
 _refln_index_h 
 _refln_index_k 
 _refln_index_l 
 _refln_F_squared_calc 
 _refln_F_squared_meas 
 _refln_F_squared_sigma 
 _refln_observed_status 
   2   0   0       61.94       45.18     12.79 o 
   4   0   0    14268.79    14985.31    132.85 o 
   6   0   0     9144.23     9731.58    136.89 o 
   8   0   0      235.49      209.47     17.42 o 
  10   0   0     8156.40     8345.50    119.47 o 
  12   0   0     3302.86     3308.08     88.48 o 
  14   0   0      666.36      794.26     63.05 o 
   1   1   0     6049.30     6245.65     31.17 o 
   3   1   0    21920.82    22454.86    144.25 o 
   5   1   0     1594.80     1778.46     22.84 o 
   7   1   0     1298.63      775.58    374.47 o 
   9   1   0     7176.23     7400.83     93.45 o 
  11   1   0     1681.80     1961.68     46.61 o 
  13   1   0     4572.33     4621.33     87.05 o 
   0   2   0    60964.61    56373.75    470.35 o 
   2   2   0    14366.54    14157.38    110.94 o 
   4   2   0     7669.92     7682.13     44.18 o 
   6   2   0     4431.89     4420.80     40.12 o 
   8   2   0      348.64      336.27     14.24 o 
  10   2   0    11484.98    11347.61    104.22 o 
  12   2   0     1263.31     1155.60     36.88 o 
  14   2   0      617.12      743.59     37.75 o 
   1   3   0    21779.55    21411.09    129.58 o 
   3   3   0     5294.64     4792.84     33.82 o 
   5   3   0     1457.28     1474.07     27.23 o 
   7   3   0      893.87      984.19     26.55 o 
   9   3   0     3121.91     2961.10     45.53 o 
  11   3   0      448.81      482.64     26.86 o 
  13   3   0     3697.85     3827.62     84.78 o 
   0   4   0    83359.22    80640.37    335.47 o 
   2   4   0     6050.42     5880.99     32.65 o 
   4   4   0     7358.09     7165.57     48.05 o 
   6   4   0     3814.72     3908.23     56.91 o 
   8   4   0       15.78       18.87      3.74 o 
  10   4   0     7722.11     7662.61    103.47 o 
  12   4   0     1940.46     1867.58     56.89 o 
  14   4   0      592.31      628.46     43.36 o 
   1   5   0    15354.57    14977.61     85.88 o 
   3   5   0    16000.85    15295.40     82.77 o 
   5   5   0      904.82      912.26     26.78 o 
   7   5   0     1922.85     1815.90     33.24 o 
   9   5   0     5747.90     5768.86     74.85 o 
  11   5   0     1781.41     1868.30     47.37 o 
  13   5   0     3385.38     3284.79     73.65 o 
   0   6   0    54200.80    53900.59    258.80 o 
   2   6   0     4520.81     4728.98     37.43 o 
   4   6   0     4876.46     4946.21     42.18 o 
   6   6   0     5813.21     6076.87     59.28 o 
   8   6   0       41.24       37.50      5.40 o 
  10   6   0     7910.51     7879.48     93.97 o 
  12   6   0     1919.27     1886.10     50.97 o 
   1   7   0     8671.98     8425.88     61.52 o 
   3   7   0    10364.63     9839.95    112.68 o 
   5   7   0      113.66      163.92     10.71 o 
   7   7   0      718.65      704.39     21.75 o 
   9   7   0     3055.18     2934.73     55.74 o 
  11   7   0      428.91      377.80     22.07 o 
  13   7   0     2964.37     2844.87     66.15 o 
   0   8   0    25530.81    25426.26    184.86 o 
   2   8   0     1727.97     1751.32     25.98 o 
   4   8   0     1895.07     1907.11     32.72 o 
   6   8   0     1959.04     1983.16     32.48 o 
   8   8   0      109.18      130.55     13.19 o 
  10   8   0     4753.56     4752.32     76.44 o 
  12   8   0      797.01      791.38     33.90 o 
   1   9   0     3910.55     3799.79     33.72 o 
   3   9   0     4676.94     4582.74     45.75 o 
   5   9   0      697.85      782.02     23.34 o 
   7   9   0      805.22      760.57     31.80 o 
   9   9   0     2693.15     2687.19     56.08 o 
  11   9   0      831.26      752.44     32.41 o 
   0  10   0    25497.29    26321.43    195.79 o 
   2  10   0      890.40      920.37     22.65 o 
   4  10   0     2625.84     2594.08     46.30 o 
   6  10   0     1800.29     1799.94     43.65 o 
   8  10   0        2.52       -2.95      3.00 o 
  10  10   0     2646.78     2606.57     59.11 o 
   1  11   0     3730.90     3568.13     44.66 o 
   3  11   0     6285.96     6220.02     64.11 o 
   5  11   0       82.30      126.70     11.62 o 
   7  11   0      602.85      573.33     29.58 o 
   9  11   0     3030.84     3148.46     63.77 o 
   0  12   0     9379.70     9173.44    208.46 o 
   2  12   0     1479.40     1540.73     34.15 o 
   4  12   0     1494.72     1489.49     44.75 o 
   6  12   0     1819.95     1823.00     59.16 o 
   8  12   0       30.75       36.87     10.10 o 
   1  13   0     3662.46     3400.82     94.22 o 
   3  13   0     1474.31     1416.62     61.69 o 
   5  13   0      246.48      319.52     29.87 o 
   7  13   0      437.42      406.97     46.87 o 
   0  14   0     5695.67     5782.27    181.87 o 
   2  14   0      451.26      427.24     43.70 o 
   4  14   0      826.94      726.30     46.75 o 
 -14   0   1      135.04      153.26     19.32 o 
 -12   0   1     1883.23     1706.23     76.25 o 
 -10   0   1    19728.95    20111.57    324.30 o 
  -8   0   1       23.93       50.51      6.18 o 
  -6   0   1    13841.64    14678.63    122.99 o 
  -4   0   1       40.84       40.33      5.27 o 
  -2   0   1     8589.42     8929.51     97.73 o 
   0   0   1    17458.47    17447.57    128.14 o 
   2   0   1    63931.27    64247.37    275.32 o 
   4   0   1    30650.37    30838.03    463.73 o 
   6   0   1     9508.99    10303.84    116.80 o 
   8   0   1      133.93      140.69     12.79 o 
  10   0   1     5100.81     5301.53    342.35 o 
  12   0   1     1699.68     1603.53    142.38 o 
 -15   1   1      784.08      698.37     30.70 o 
 -13   1   1     2711.99     2900.28     56.93 o 
 -11   1   1     2929.50     3073.29     41.89 o 
  -9   1   1     5292.13     4444.17    650.38 o 
  -7   1   1    23536.17    23608.93    132.40 o 
  -5   1   1       17.65       17.25      1.75 o 
  -3   1   1    22739.41    21456.65    166.96 o 
  -1   1   1    24992.53    24078.79     95.42 o 
   1   1   1    28397.14    28668.35    508.15 o 
   3   1   1    54540.20    54301.03    205.99 o 
   5   1   1     2403.00     2287.09     32.07 o 
   7   1   1     1888.24     1954.21     31.55 o 
   9   1   1     2171.60     2131.34     45.89 o 
  11   1   1       27.49       32.03     10.16 o 
  13   1   1     3957.48     3925.29    117.42 o 
 -14   2   1        1.65        3.92      4.77 o 
 -12   2   1     2518.67     2362.13     48.92 o 
 -10   2   1     8525.86     8351.25     72.69 o 
  -8   2   1      796.85      878.95     18.77 o 
  -6   2   1    13062.54    13119.81     73.89 o 
  -4   2   1     1462.56     1507.35     24.12 o 
  -2   2   1      491.04      552.02     13.08 o 
   0   2   1    54472.25    52732.02    237.55 o 
   2   2   1     3065.62     3073.72     31.87 o 
   4   2   1    12891.57    12928.10     90.33 o 
   6   2   1     5589.10     5799.03     71.93 o 
   8   2   1       25.35       31.22      4.91 o 
  10   2   1     1414.21     1504.31     41.00 o 
  12   2   1     2517.61     2396.10     57.52 o 
 -15   3   1      643.25      579.06     54.00 o 
 -13   3   1     1916.33     1911.26     56.36 o 
 -11   3   1     2795.30     2995.31     53.28 o 
  -9   3   1     6607.53     6592.85     82.80 o 
  -7   3   1    12522.19    12459.91     77.03 o 
  -5   3   1      678.39      698.84     13.04 o 
  -3   3   1     3377.31     3109.22     33.46 o 
  -1   3   1     2536.48     2427.83     21.65 o 
   1   3   1     2396.95     2307.10     16.74 o 
   3   3   1    48330.25    48270.42    147.61 o 
   5   3   1      804.95      762.36     24.70 o 
   7   3   1      880.54      883.13     23.73 o 
   9   3   1     1824.26     1798.73     42.82 o 
  11   3   1       52.17       60.98      8.31 o 
  13   3   1     2590.57     2453.23     83.70 o 
 -14   4   1       16.39       33.45      6.53 o 
 -12   4   1     1145.26     1090.54     40.82 o 
 -10   4   1    12833.79    12605.38    105.88 o 
  -8   4   1       93.71       82.65      6.89 o 
  -6   4   1     8631.55     8593.13     55.86 o 
  -4   4   1      162.25      132.12      7.45 o 
  -2   4   1     6382.82     6832.73     39.92 o 
   0   4   1    25759.86    24986.05    107.98 o 
   2   4   1     8212.70     7945.09     37.70 o 
   4   4   1    11429.09    11322.69     79.04 o 
   6   4   1     6390.83     6342.42     65.59 o 
   8   4   1       19.14       16.70      5.22 o 
  10   4   1     2270.06     2211.29     59.02 o 
  12   4   1     1825.49     1654.11     56.56 o 
 -13   5   1     3130.80     3189.76     69.37 o 
 -11   5   1     1210.25     1213.59     35.76 o 
  -9   5   1     2963.92     2843.71     43.63 o 
  -7   5   1    17578.79    18021.61     99.66 o 
  -5   5   1      136.18      159.99      9.42 o 
  -3   5   1     8338.16     8356.20     61.40 o 
  -1   5   1    18951.39    19442.56     92.00 o 
   1   5   1     8785.40     8753.53     39.68 o 
   3   5   1    46552.93    45585.12    249.72 o 
   5   5   1      722.90      793.23     21.80 o 
   7   5   1     1341.39     1326.61     39.15 o 
   9   5   1     2210.30     2225.64     49.69 o 
  11   5   1        8.05        9.86      3.68 o 
 -14   6   1       16.26       29.33      6.02 o 
 -12   6   1     1099.36     1096.76     36.53 o 
 -10   6   1    10999.77    10991.33    108.01 o 
  -8   6   1      465.35      405.73     14.69 o 
  -6   6   1     8978.88     9023.98     71.79 o 
  -4   6   1     1668.15     1543.64     20.37 o 
  -2   6   1     3475.08     3529.06     30.99 o 
   0   6   1    26751.80    26414.33    109.74 o 
   2   6   1     7112.01     6961.63     49.65 o 
   4   6   1    11063.19    11013.50     65.25 o 
   6   6   1     5723.19     5591.65     67.33 o 
   8   6   1       58.56       76.13      9.61 o 
  10   6   1     2003.68     1936.76     49.69 o 
  12   6   1     1920.93     1749.25     52.06 o 
 -13   7   1     1500.63     1495.62     45.51 o 
 -11   7   1     2115.21     2141.31     50.02 o 
  -9   7   1     5212.02     5134.31     69.55 o 
  -7   7   1     8403.70     8405.21     57.35 o 
  -5   7   1      688.71      655.54     15.26 o 
  -3   7   1     2880.36     2981.42     30.32 o 
  -1   7   1     4729.57     4703.90     43.02 o 
   1   7   1     3364.97     3270.84     27.34 o 
   3   7   1    23657.91    23752.83     94.82 o 
   5   7   1     1563.26     1644.34     31.92 o 
   7   7   1     1576.26     1523.95     44.19 o 
   9   7   1     1487.32     1646.81     51.04 o 
  11   7   1        7.99       12.33      3.63 o 
 -12   8   1     1587.49     1572.12     45.64 o 
 -10   8   1     4376.26     4292.60     68.44 o 
  -8   8   1      466.55      393.33     16.55 o 
  -6   8   1     6030.18     6119.80     54.21 o 
  -4   8   1       22.30       37.61      6.50 o 
  -2   8   1     1136.84     1175.96     20.94 o 
   0   8   1    12119.84    11884.22     62.12 o 
   2   8   1     3536.84     3659.71     41.16 o 
   4   8   1     6481.27     6389.12     61.99 o 
   6   8   1     2225.50     2253.70     53.02 o 
   8   8   1       29.98       31.55      6.36 o 
  10   8   1     1026.35      939.67     35.87 o 
 -11   9   1     1047.97      930.81     34.03 o 
  -9   9   1     2151.75     2096.61     47.05 o 
  -7   9   1     4630.51     4662.88     48.03 o 
  -5   9   1        4.62       12.62      4.26 o 
  -3   9   1     4044.71     4098.89     50.86 o 
  -1   9   1     3011.61     3044.69     42.10 o 
   1   9   1     3606.89     3686.64     33.02 o 
   3   9   1    14657.12    14511.05     87.99 o 
   5   9   1       60.56       77.79      9.53 o 
   7   9   1      285.04      282.91     19.97 o 
   9   9   1      883.49      911.81     39.57 o 
 -10  10   1     6383.42     6307.76     87.30 o 
  -8  10   1       51.02       21.97      5.96 o 
  -6  10   1     4146.30     4142.77     58.31 o 
  -4  10   1      311.19      283.23     11.91 o 
  -2  10   1      939.38      917.64     18.67 o 
   0  10   1     7866.23     7845.95     82.01 o 
   2  10   1     4684.09     4899.99     49.34 o 
   4  10   1     4872.06     4759.90     67.03 o 
   6  10   1     3524.23     3524.17     70.22 o 
   8  10   1        0.95        7.52      3.17 o 
  -9  11   1     1631.20     1639.92     52.12 o 
  -7  11   1     6779.49     6870.98     76.31 o 
  -5  11   1      489.19      512.93     25.96 o 
  -3  11   1     1954.60     1976.10     41.46 o 
  -1  11   1     4089.17     3985.68     46.88 o 
   1  11   1     2641.47     2722.42     35.51 o 
   3  11   1    11634.07    11543.62    257.92 o 
   5  11   1      458.29      545.28     27.22 o 
   7  11   1      943.96      855.80     50.23 o 
  -8  12   1      142.47       84.82     11.27 o 
  -6  12   1     2513.23     2640.61     63.06 o 
  -4  12   1      760.37      666.79     30.24 o 
  -2  12   1      533.65      520.62     21.35 o 
   0  12   1     7798.41     7509.72    133.62 o 
   2  12   1     1411.10     1477.78     60.70 o 
   4  12   1     2755.88     2627.54     70.33 o 
   6  12   1     1857.11     1794.45     84.94 o 
  -7  13   1     2035.49     2042.18     84.05 o 
  -5  13   1      141.41      146.93     19.65 o 
  -3  13   1     1251.66     1341.55     44.02 o 
  -1  13   1      807.47      769.18     44.56 o 
   1  13   1      416.14      408.07     32.74 o 
   3  13   1     7858.91     7487.10    145.49 o 
   5  13   1       16.74       30.84      9.49 o 
  -4  14   1       54.54       46.71     11.10 o 
  -2  14   1      294.82      317.36     30.10 o 
   0  14   1     2711.92     2442.41     83.91 o 
   2  14   1      864.95      938.63     52.83 o 
 -14   0   2      137.19      165.05     18.62 o 
 -12   0   2     2007.76     2016.22     58.09 o 
 -10   0   2     7346.01     7570.84     70.08 o 
  -8   0   2    13407.98    13577.41    102.55 o 
  -6   0   2    23205.56    24164.60    207.43 o 
  -4   0   2    33544.13    33146.68    208.61 o 
  -2   0   2     9127.41     9757.22     90.76 o 
   0   0   2    16627.12    16932.27    136.70 o 
   2   0   2     3039.69     3024.41     72.86 o 
   4   0   2     5376.84     1119.64   2715.16 o 
   6   0   2    16207.69    16810.70    173.21 o 
   8   0   2      281.83      279.39     23.96 o 
  10   0   2      373.38      402.45     32.08 o 
  12   0   2     1719.52     1538.48     69.47 o 
 -15   1   2     1017.85      997.19     33.95 o 
 -13   1   2     3636.66     3518.90     45.75 o 
 -11   1   2       62.38       89.45      9.08 o 
  -9   1   2     7719.83     7478.89     61.90 o 
  -7   1   2    34429.84    34025.41    111.18 o 
  -5   1   2      170.71      301.33      6.07 o 
  -3   1   2    12486.39    12162.03     73.39 o 
  -1   1   2     7339.42     7331.45     29.51 o 
   1   1   2     5811.08     5915.82    132.63 o 
   3   1   2    53264.40    53942.85    239.17 o 
   5   1   2     5209.80     5203.51     69.76 o 
   7   1   2     9596.70     9914.66    119.83 o 
   9   1   2     2609.42     2671.90     55.67 o 
  11   1   2        4.67        9.70      7.72 o 
 -14   2   2       73.56       88.31     11.31 o 
 -12   2   2     1892.25     1881.17     57.64 o 
 -10   2   2     9367.90     9524.69     73.76 o 
  -8   2   2     2216.44     2209.77     30.43 o 
  -6   2   2    11676.55    11860.89     62.04 o 
  -4   2   2     5997.06     5929.62     38.92 o 
  -2   2   2    10016.61    10527.54     31.40 o 
   0   2   2       30.11       52.28      4.21 o 
   2   2   2     9684.53    10181.38    154.62 o 
   4   2   2     8735.31     9191.40     87.20 o 
   6   2   2    13744.07    14020.80    100.13 o 
   8   2   2        1.29        3.13      2.85 o 
  10   2   2      402.91      410.52     23.02 o 
  12   2   2      543.14      492.29     27.59 o 
 -15   3   2      877.63      888.97     39.79 o 
 -13   3   2     2588.01     2624.69     73.67 o 
 -11   3   2       45.42       50.34      7.28 o 
  -9   3   2     4763.23     4584.03     46.01 o 
  -7   3   2    25838.05    25788.88     93.99 o 
  -5   3   2      185.12      207.24      7.60 o 
  -3   3   2    18050.26    18020.29    112.89 o 
  -1   3   2      158.54      243.56     10.08 o 
   1   3   2     7084.35     7289.04     47.85 o 
   3   3   2    28242.94    28228.09    124.88 o 
   5   3   2     3259.00     3286.74     44.38 o 
   7   3   2     5647.90     5755.17     84.52 o 
   9   3   2     2010.74     1962.37     48.21 o 
  11   3   2        0.03       -1.84      3.58 o 
 -14   4   2       13.44       13.60      6.39 o 
 -12   4   2     2166.68     2049.97     44.29 o 
 -10   4   2     4306.79     4380.86     69.19 o 
  -8   4   2     6829.89     6677.44     49.04 o 
  -6   4   2    15075.41    14707.66    132.98 o 
  -4   4   2     8339.07     8337.19     49.25 o 
  -2   4   2      879.09      857.77     16.18 o 
   0   4   2    12647.01    12639.21     48.78 o 
   2   4   2     2643.14     2722.59     30.50 o 
   4   4   2     6850.74     6800.90     52.51 o 
   6   4   2    11404.72    11232.44    114.84 o 
   8   4   2        5.71        6.99      8.97 o 
  10   4   2      239.76      257.14     16.44 o 
  12   4   2      901.39      821.53     41.80 o 
 -15   5   2      568.40      577.00     32.04 o 
 -13   5   2     2676.20     2744.52     56.20 o 
 -11   5   2      767.70      767.91     23.35 o 
  -9   5   2     8208.52     8400.00     78.17 o 
  -7   5   2    21767.48    21442.23    148.94 o 
  -5   5   2      138.89      120.40      6.47 o 
  -3   5   2    15514.84    15206.36    109.44 o 
  -1   5   2      441.64      397.38     10.78 o 
   1   5   2      972.57     1055.87     18.18 o 
   3   5   2    31637.56    31835.14    116.00 o 
   5   5   2     5289.03     5030.93     55.41 o 
   7   5   2     8121.95     7975.13    102.84 o 
   9   5   2     2207.28     2153.25     59.51 o 
  11   5   2        1.74        8.12      3.44 o 
 -14   6   2      257.88      221.11     16.80 o 
 -12   6   2     2117.12     1958.67     45.76 o 
 -10   6   2     5261.87     5136.12     59.13 o 
  -8   6   2     4396.15     4475.75     47.03 o 
  -6   6   2    10108.13     9811.27     66.58 o 
  -4   6   2    10333.21    10672.80     53.05 o 
  -2   6   2      960.79      899.13     16.15 o 
   0   6   2     7954.64     7877.69     53.70 o 
   2   6   2     6391.32     6665.71     54.94 o 
   4   6   2     6251.17     6161.63     56.03 o 
   6   6   2    11947.40    11764.49    120.75 o 
   8   6   2       59.20       74.45     10.40 o 
  10   6   2      574.44      536.21     27.72 o 
 -13   7   2     1981.81     2081.52     50.71 o 
 -11   7   2        1.02        1.65      2.05 o 
  -9   7   2     2608.95     2682.18     42.02 o 
  -7   7   2    18778.91    18129.03    111.14 o 
  -5   7   2       17.14       13.93      2.40 o 
  -3   7   2     9204.44     8847.61     93.17 o 
  -1   7   2      551.83      533.32     13.62 o 
   1   7   2     2711.79     2684.50     31.22 o 
   3   7   2    18738.23    19294.00    104.09 o 
   5   7   2     1769.93     1851.48     46.47 o 
   7   7   2     3093.20     3095.49     66.74 o 
   9   7   2     1623.82     1630.05     53.38 o 
  11   7   2       16.16       19.98      7.03 o 
 -12   8   2      818.51      790.51     30.23 o 
 -10   8   2     4394.12     4207.87     63.89 o 
  -8   8   2      819.31      783.48     20.47 o 
  -6   8   2     4383.08     4400.36     38.47 o 
  -4   8   2     5089.42     5158.58     36.53 o 
  -2   8   2     2795.64     2793.14     36.32 o 
   0   8   2     1889.02     1948.24     24.14 o 
   2   8   2     2139.06     2247.76     35.00 o 
   4   8   2     3331.89     3145.61     58.91 o 
   6   8   2     7221.42     7247.39    150.57 o 
   8   8   2        2.17        1.46      2.66 o 
  10   8   2      295.07      257.29     19.58 o 
 -13   9   2     1789.23     1733.45     57.09 o 
 -11   9   2        2.05        5.54      1.95 o 
  -9   9   2     2215.97     2394.66     43.41 o 
  -7   9   2    11157.91    10719.87     87.29 o 
  -5   9   2      331.10      347.21     11.51 o 
  -3   9   2     2705.78     2734.36     45.11 o 
  -1   9   2      726.17      746.59     19.18 o 
   1   9   2     1392.17     1450.30     26.70 o 
   3   9   2    11746.55    12068.21    136.54 o 
   5   9   2     1725.92     1781.35     48.16 o 
   7   9   2     4393.59     4394.60     99.79 o 
   9   9   2      542.05      536.06     31.53 o 
 -12  10   2      735.55      716.83     45.43 o 
 -10  10   2     2438.10     2304.26     49.81 o 
  -8  10   2     2423.72     2369.75     42.70 o 
  -6  10   2     4951.66     5257.10     75.45 o 
  -4  10   2     5350.76     5339.57     38.91 o 
  -2  10   2     1316.35     1330.34     20.98 o 
   0  10   2     3402.41     3525.96     55.05 o 
   2  10   2     1591.53     1683.63     48.98 o 
   4  10   2     2524.98     2460.04     68.80 o 
   6  10   2     4934.05     5081.71     87.63 o 
   8  10   2      130.67      138.34     20.46 o 
 -11  11   2      123.07      100.17     18.87 o 
  -9  11   2     2015.04     2067.13     52.89 o 
  -7  11   2     7380.51     7207.16    100.62 o 
  -5  11   2      268.37      277.46     18.92 o 
  -3  11   2     5820.19     5683.96     71.53 o 
  -1  11   2      412.21      441.97     19.98 o 
   1  11   2      410.43      388.14     17.22 o 
   3  11   2    11244.60    11460.76    395.07 o 
   5  11   2     1151.91     1177.79     58.82 o 
   7  11   2     2615.91     2446.17    153.95 o 
 -10  12   2     2420.93     2427.00     84.50 o 
  -8  12   2      880.53      786.16     38.75 o 
  -6  12   2     3754.24     3979.39     76.43 o 
  -4  12   2     1901.73     1856.65     51.40 o 
  -2  12   2      232.07      276.96     16.35 o 
   0  12   2     2167.42     2031.13     70.26 o 
   2  12   2     1909.72     2034.72     94.13 o 
   4  12   2     1780.88     1774.25     73.99 o 
   6  12   2     4362.80     4224.36    162.81 o 
  -7  13   2     4742.34     4646.95    112.22 o 
  -5  13   2       17.52       31.53      8.37 o 
  -3  13   2     2424.64     2244.69     48.63 o 
  -1  13   2       87.04      109.48     12.57 o 
   1  13   2      551.95      548.99     38.99 o 
   3  13   2     3928.71     4055.94    169.74 o 
   5  13   2      823.42      919.11     77.02 o 
  -4  14   2     1363.93     1299.22     59.52 o 
  -2  14   2      433.82      472.94     36.39 o 
   0  14   2     1252.62     1163.01     58.17 o 
   2  14   2      464.24      487.52     55.80 o 
 -16   0   3     2226.92     2202.68    117.70 o 
 -14   0   3     2384.10     2352.46     63.91 o 
 -12   0   3     3123.79     3079.21     45.10 o 
 -10   0   3     8414.65     8451.53     84.81 o 
  -8   0   3      650.43      563.66     11.80 o 
  -6   0   3     6951.27     6239.81     87.54 o 
  -4   0   3    80204.88    76096.75    261.24 o 
  -2   0   3     2782.26     3214.93     35.50 o 
   0   0   3    19653.15    19667.12    107.99 o 
   2   0   3     5030.47     5308.66    137.16 o 
   4   0   3     3725.39     4163.25     90.12 o 
   6   0   3    24129.93    23484.87    299.37 o 
   8   0   3      465.64      360.94     29.27 o 
  10   0   3     2275.21     2292.10     82.51 o 
 -15   1   3        5.08       12.30      3.63 o 
 -13   1   3     4555.23     4440.88     72.50 o 
 -11   1   3       15.74       11.09      1.88 o 
  -9   1   3     8380.13     8316.81     47.27 o 
  -7   1   3    22410.09    23375.84    131.79 o 
  -5   1   3     3274.37     3321.71     30.85 o 
  -3   1   3    29762.02    30433.91    227.91 o 
  -1   1   3      537.57      532.08      9.38 o 
   1   1   3     3882.68     4269.88     67.60 o 
   3   1   3     7360.55     7574.93    120.38 o 
   5   1   3     2849.45     3070.59     80.78 o 
   7   1   3     4490.62     4761.78     82.49 o 
   9   1   3     5283.09     5323.41     84.94 o 
  11   1   3       16.07       18.59      3.31 o 
 -16   2   3     1743.38     1712.17     73.70 o 
 -14   2   3     1067.60     1051.74     37.83 o 
 -12   2   3     3690.52     3625.22     46.18 o 
 -10   2   3     3821.62     3830.51     38.23 o 
  -8   2   3     2221.31     2214.72     22.94 o 
  -6   2   3    12280.09    11858.13     91.06 o 
  -4   2   3    54049.85    53067.98    185.39 o 
  -2   2   3      458.40      434.40      7.13 o 
   0   2   3    14572.29    14393.61     96.69 o 
   2   2   3      160.01      232.74     74.19 o 
   4   2   3     1949.33     1993.73     46.08 o 
   6   2   3    16364.56    16675.53    147.08 o 
   8   2   3      794.13      757.57     34.92 o 
  10   2   3     2199.07     2275.75     58.44 o 
 -15   3   3       76.94       65.90      9.87 o 
 -13   3   3     2944.05     2849.62     60.40 o 
 -11   3   3       95.90      101.11     11.37 o 
  -9   3   3    10282.85    10488.95     63.96 o 
  -7   3   3    11598.76    11204.71     76.09 o 
  -5   3   3      299.53      278.43      9.10 o 
  -3   3   3    12331.45    12092.06     70.24 o 
  -1   3   3     1344.64     1253.77     15.07 o 
   1   3   3     9839.35     9827.82     87.82 o 
   3   3   3     4496.44     4715.53     57.43 o 
   5   3   3     1858.54     1848.49     46.47 o 
   7   3   3     6032.07     6182.89     94.62 o 
   9   3   3     2508.14     2596.36     59.86 o 
  11   3   3       14.77       25.23      8.99 o 
 -16   4   3     1213.05     1136.13     85.38 o 
 -14   4   3     2373.69     2343.45     59.28 o 
 -12   4   3     3744.77     3838.37     81.90 o 
 -10   4   3     5323.58     5397.51     76.00 o 
  -8   4   3      208.25      208.14      8.70 o 
  -6   4   3     7265.70     7355.99     72.00 o 
  -4   4   3    38605.29    37154.77    134.68 o 
  -2   4   3      201.18      257.79     15.37 o 
   0   4   3     3718.11     3827.47     34.23 o 
   2   4   3     3730.50     3715.72     48.02 o 
   4   4   3     3015.02     3058.13     50.26 o 
   6   4   3    16149.09    15891.31    147.75 o 
   8   4   3      573.82      507.36     29.29 o 
  10   4   3     2503.29     2465.55     62.57 o 
 -15   5   3       23.14       21.78      3.46 o 
 -13   5   3     2693.70     2606.51     57.96 o 
 -11   5   3        4.58        5.74      2.03 o 
  -9   5   3     3465.20     3267.10     47.44 o 
  -7   5   3    19572.48    19002.62     92.09 o 
  -5   5   3     5029.66     5214.58     33.08 o 
  -3   5   3    26715.18    26434.16    134.97 o 
  -1   5   3     4653.02     4428.99     48.92 o 
   1   5   3     7007.11     6989.71     72.99 o 
   3   5   3     5359.32     5303.37     48.55 o 
   5   5   3     1839.75     1933.12     49.51 o 
   7   5   3     2950.04     2962.76     68.33 o 
   9   5   3     4635.44     4540.02     79.39 o 
 -14   6   3     1570.19     1566.13     48.32 o 
 -12   6   3     2122.95     2114.85     50.85 o 
 -10   6   3     5529.31     5604.63     67.04 o 
  -8   6   3      658.90      623.25     20.36 o 
  -6   6   3     6769.76     6755.48     65.90 o 
  -4   6   3    27034.74    27032.32    107.35 o 
  -2   6   3      102.88       97.01      6.40 o 
   0   6   3     7512.04     7579.71     46.08 o 
   2   6   3     1760.94     1841.53     29.01 o 
   4   6   3     1046.46     1050.54     34.12 o 
   6   6   3    14769.04    14636.43    201.76 o 
   8   6   3      626.44      644.18     33.37 o 
  10   6   3     1712.60     1731.39     52.76 o 
 -15   7   3        0.46       -3.40      4.52 o 
 -13   7   3     3202.93     3156.37     66.82 o 
 -11   7   3       21.91       26.05      4.27 o 
  -9   7   3     5001.40     4974.42     55.53 o 
  -7   7   3     9485.64     9232.51     78.45 o 
  -5   7   3     1215.31     1103.87     14.49 o 
  -3   7   3    11185.06    10748.54     87.34 o 
  -1   7   3     1589.59     1582.36     30.82 o 
   1   7   3     2775.24     2738.56     35.73 o 
   3   7   3     4572.01     4662.05     68.90 o 
   5   7   3     2154.56     2224.28     53.93 o 
   7   7   3     4702.21     4625.26     86.32 o 
   9   7   3     2072.03     2063.36     71.37 o 
 -14   8   3      581.65      552.90     39.18 o 
 -12   8   3     2163.87     2139.52     53.75 o 
 -10   8   3     2117.59     2097.30     44.29 o 
  -8   8   3      206.06      182.16     11.08 o 
  -6   8   3     5155.19     5348.67     38.60 o 
  -4   8   3    13743.61    13571.85     84.18 o 
  -2   8   3      146.19      178.96     10.17 o 
   0   8   3     4942.88     5084.69     58.34 o 
   2   8   3      162.37      205.82     13.35 o 
   4   8   3     1328.78     1309.58     39.51 o 
   6   8   3     6825.53     7063.72    116.11 o 
   8   8   3      503.93      530.15     31.16 o 
 -13   9   3     1741.09     1715.44     68.98 o 
 -11   9   3       25.21       47.78     10.21 o 
  -9   9   3     2642.96     2703.95     43.83 o 
  -7   9   3     6370.94     6298.16     66.20 o 
  -5   9   3     1424.84     1389.31     25.41 o 
  -3   9   3    12090.92    11955.62     97.61 o 
  -1   9   3      235.37      257.81     13.06 o 
   1   9   3     1818.13     1775.61     33.46 o 
   3   9   3     2700.86     2790.57     54.52 o 
   5   9   3      835.99      881.21     35.11 o 
   7   9   3     2138.40     2068.83     59.70 o 
 -12  10   3     1355.32     1342.39     61.59 o 
 -10  10   3     2419.80     2338.94     64.54 o 
  -8  10   3       90.83       72.00      9.43 o 
  -6  10   3     2685.42     2661.35     56.01 o 
  -4  10   3    10278.57    10296.76    110.10 o 
  -2  10   3       31.75       35.07      4.69 o 
   0  10   3     4402.85     4596.60     81.30 o 
   2  10   3      704.18      765.29     25.56 o 
   4  10   3     1053.10     1034.81     54.30 o 
   6  10   3     7126.75     7315.25    225.42 o 
 -11  11   3       43.26       14.03      6.01 o 
  -9  11   3     1813.16     2005.86     60.79 o 
  -7  11   3     6377.75     6236.75     90.96 o 
  -5  11   3      711.42      640.82     28.88 o 
  -3  11   3     5290.75     5096.25     61.92 o 
  -1  11   3     1893.54     1921.61     51.00 o 
   1  11   3     1293.53     1227.60     58.05 o 
   3  11   3     2148.60     2141.56     79.35 o 
   5  11   3     1786.58     1938.07     95.44 o 
 -10  12   3     1467.18     1318.52     71.38 o 
  -8  12   3      358.74      314.58     29.54 o 
  -6  12   3     2112.06     2147.76     55.67 o 
  -4  12   3     8540.14     8484.19     94.32 o 
  -2  12   3      197.57      198.90     14.33 o 
   0  12   3     2028.84     2217.55     97.87 o 
   2  12   3      487.39      521.69     40.13 o 
   4  12   3      517.27      464.87     39.11 o 
  -7  13   3     2385.45     2315.73     81.39 o 
  -5  13   3      464.95      395.82     25.33 o 
  -3  13   3     3724.10     3685.04     64.68 o 
  -1  13   3      615.90      582.71     39.45 o 
   1  13   3     1042.70     1002.91     57.71 o 
   3  13   3     1248.96     1265.41     92.11 o 
  -4  14   3     2855.98     2912.10    142.55 o 
  -2  14   3       79.40       78.73     14.37 o 
   0  14   3     1043.46     1068.91     85.31 o 
 -16   0   4     1581.90     1433.73     92.19 o 
 -14   0   4     4915.10     4722.80    150.77 o 
 -12   0   4      652.37      603.81     20.51 o 
 -10   0   4    10073.14    10183.32     96.81 o 
  -8   0   4       12.25        6.28      2.27 o 
  -6   0   4    24554.40    24327.15    164.73 o 
  -4   0   4    41867.39    42997.10    196.17 o 
  -2   0   4     1683.03     1808.96     21.87 o 
   0   0   4    18080.62    18449.31    143.72 o 
   2   0   4     1191.49     1236.92     60.42 o 
   4   0   4     2031.56     1956.83     85.14 o 
   6   0   4     6225.35     6527.88    172.88 o 
   8   0   4     2648.42     2582.23     85.21 o 
  10   0   4     3471.35     3825.69    114.10 o 
 -17   1   4     1425.12     1625.09    102.48 o 
 -15   1   4       90.37      153.22     20.02 o 
 -13   1   4     2949.01     3074.36     39.10 o 
 -11   1   4     2213.23     2259.10     26.11 o 
  -9   1   4     7544.85     7672.40     55.16 o 
  -7   1   4     9368.07     9157.22     81.49 o 
  -5   1   4     4679.14     4496.67     21.10 o 
  -3   1   4    12743.91    12287.28     39.07 o 
  -1   1   4    32865.39    32514.06    113.03 o 
   1   1   4     1700.64     1832.98     38.20 o 
   3   1   4     4058.58     4293.51     47.93 o 
   5   1   4      601.62      547.54     33.50 o 
   7   1   4     1793.92     1770.40     54.74 o 
   9   1   4     5002.63     5053.41     88.66 o 
 -16   2   4     1582.75     1487.03     66.82 o 
 -14   2   4     4251.01     4243.95     69.51 o 
 -12   2   4     1885.13     1832.21     27.05 o 
 -10   2   4     9174.88     9188.23     52.64 o 
  -8   2   4     3965.17     3691.92     34.64 o 
  -6   2   4    13254.88    13355.01     80.88 o 
  -4   2   4    22279.30    22590.81    104.44 o 
  -2   2   4     1178.52     1218.41     14.38 o 
   0   2   4    21389.43    21236.85     90.69 o 
   2   2   4      572.25      622.36     21.62 o 
   4   2   4     4159.87     4230.59    120.29 o 
   6   2   4     5303.15     5358.32     90.48 o 
   8   2   4      804.27      731.30     37.02 o 
  10   2   4     2643.83     2800.42     78.90 o 
 -17   3   4      750.79      847.78     74.27 o 
 -15   3   4       30.27       61.99     12.76 o 
 -13   3   4     3172.02     3203.90     42.21 o 
 -11   3   4      524.09      582.60     14.75 o 
  -9   3   4     6069.56     6058.01     36.92 o 
  -7   3   4     7957.72     8162.56     58.34 o 
  -5   3   4     1451.76     1367.28     18.10 o 
  -3   3   4    15428.05    15275.57    106.57 o 
  -1   3   4    15166.93    14669.97     59.22 o 
   1   3   4      968.45     1004.01     25.47 o 
   3   3   4     4396.14     4309.69     72.00 o 
   5   3   4       46.27       56.37      7.38 o 
   7   3   4     1097.43     1114.88     38.32 o 
   9   3   4     5351.78     5401.88     83.44 o 
 -16   4   4     1478.19     1351.05     64.48 o 
 -14   4   4     2197.05     2163.64     53.59 o 
 -12   4   4      161.29      187.20      9.92 o 
 -10   4   4     9281.45     9320.01     49.43 o 
  -8   4   4      740.64      776.87     22.52 o 
  -6   4   4    14390.58    14019.90     89.99 o 
  -4   4   4    29990.75    29985.61    122.98 o 
  -2   4   4       53.86       50.90      3.40 o 
   0   4   4    19174.24    18876.38     81.02 o 
   2   4   4       14.41       20.11      3.30 o 
   4   4   4     1723.27     1785.82     41.86 o 
   6   4   4     4536.19     4488.26     73.44 o 
   8   4   4     1405.53     1293.14     50.58 o 
 -15   5   4      222.61      214.32     24.18 o 
 -13   5   4     4690.81     4670.46     63.51 o 
 -11   5   4      710.96      746.99     18.21 o 
  -9   5   4     5701.83     5552.47     72.33 o 
  -7   5   4     6182.09     6163.54     59.11 o 
  -5   5   4     1338.20     1318.15     18.61 o 
  -3   5   4     3024.80     2941.73     35.64 o 
  -1   5   4    27896.07    28016.46     77.79 o 
   1   5   4      494.59      552.05     15.51 o 
   3   5   4     4471.79     4484.26     72.90 o 
   5   5   4     1003.14      936.12     37.22 o 
   7   5   4     2383.19     2245.62     63.83 o 
   9   5   4     3600.67     3666.97     89.52 o 
 -16   6   4     1060.86      980.51     77.12 o 
 -14   6   4     3373.65     3473.01     72.42 o 
 -12   6   4      260.69      276.53     14.66 o 
 -10   6   4     7593.42     7475.51     78.55 o 
  -8   6   4       47.44       54.33      5.10 o 
  -6   6   4     9585.52     9908.71     86.26 o 
  -4   6   4    24364.70    23368.19    123.00 o 
  -2   6   4      296.23      321.73     12.06 o 
   0   6   4    11510.53    11478.57     52.33 o 
   2   6   4     1205.24     1200.35     35.44 o 
   4   6   4     2306.05     2219.12     55.09 o 
   6   6   4     3478.23     3487.77     63.63 o 
   8   6   4     1570.60     1489.25     53.94 o 
 -15   7   4       10.94        2.79      3.56 o 
 -13   7   4     1875.92     1890.09     52.80 o 
 -11   7   4      955.50      929.29     21.96 o 
  -9   7   4     4834.34     4668.30     51.82 o 
  -7   7   4     3592.28     3641.47     39.68 o 
  -5   7   4     1920.98     2024.08     28.62 o 
  -3   7   4     8829.91     9241.93     66.39 o 
  -1   7   4    10959.55    10819.53     97.23 o 
   1   7   4      867.44      836.35     19.36 o 
   3   7   4     2256.16     2341.76     51.77 o 
   5   7   4      229.95      294.14     20.65 o 
   7   7   4      490.87      468.83     29.07 o 
 -14   8   4     2050.63     2049.28     59.15 o 
 -12   8   4      922.34     1053.29     39.13 o 
 -10   8   4     3963.86     3957.70     66.91 o 
  -8   8   4      366.40      454.03     13.65 o 
  -6   8   4     8517.97     8337.18     81.43 o 
  -4   8   4     8684.39     8726.11     90.74 o 
  -2   8   4      382.69      404.96     21.92 o 
   0   8   4     9951.18     9611.51    138.24 o 
   2   8   4      117.18      126.84     11.00 o 
   4   8   4     1821.89     1754.96     48.51 o 
   6   8   4     3120.51     3178.20     72.96 o 
 -13   9   4     1661.70     1653.57     74.12 o 
 -11   9   4      372.23      343.95     19.56 o 
  -9   9   4     4304.01     4404.44     54.94 o 
  -7   9   4     1839.05     1923.35     25.24 o 
  -5   9   4      453.82      398.07     18.21 o 
  -3   9   4     3973.12     3994.74     72.43 o 
  -1   9   4     8827.97     9066.86     86.14 o 
   1   9   4     1320.17     1328.81     28.67 o 
   3   9   4     1541.97     1643.80     59.10 o 
   5   9   4      188.99      246.89     27.82 o 
   7   9   4      891.72      829.76     75.78 o 
 -12  10   4      184.13      217.84     20.41 o 
 -10  10   4     3755.68     3778.97    102.73 o 
  -8  10   4       11.13       37.12      6.15 o 
  -6  10   4     4937.62     4895.14     74.38 o 
  -4  10   4     9435.63     9353.45     92.42 o 
  -2  10   4       73.82      101.59      9.22 o 
   0  10   4     5196.60     5133.57    115.86 o 
   2  10   4      518.42      528.79     38.77 o 
   4  10   4     1064.50     1007.80     56.54 o 
   6  10   4     2273.94     2197.83    124.46 o 
 -11  11   4      526.41      459.15     30.35 o 
  -9  11   4     1634.59     1656.85     94.29 o 
  -7  11   4     2560.72     2504.19     80.52 o 
  -5  11   4     1064.26     1018.14     36.32 o 
  -3  11   4     3497.81     3615.02     74.47 o 
  -1  11   4     6926.39     6846.97    142.37 o 
   1  11   4      368.19      343.03     31.88 o 
   3  11   4     1701.32     1734.74     94.13 o 
   5  11   4      286.33      363.15     50.44 o 
 -10  12   4     3083.09     2983.18    130.82 o 
  -8  12   4      115.37      183.15     22.68 o 
  -6  12   4     2186.94     2169.02     77.21 o 
  -4  12   4     5377.10     5212.61     75.98 o 
  -2  12   4      379.91      425.15     23.28 o 
   0  12   4     4661.89     4773.54    122.98 o 
   2  12   4      338.76      336.94     33.83 o 
  -7  13   4     1325.45     1268.11     61.74 o 
  -5  13   4       84.86       57.26      9.74 o 
  -3  13   4     1810.64     1838.03     56.70 o 
  -1  13   4     3233.97     3367.08    107.17 o 
   1  13   4      386.53      366.20     49.90 o 
  -4  14   4     3060.55     2873.29    123.51 o 
 -16   0   5     2244.91     2248.28    112.90 o 
 -14   0   5     4143.41     4414.45     93.24 o 
 -12   0   5      164.99      179.60     16.58 o 
 -10   0   5     8050.77     7888.65    197.18 o 
  -8   0   5       38.78       71.22      6.89 o 
  -6   0   5    11726.71    12216.67     66.48 o 
  -4   0   5    10715.30    10725.66     88.28 o 
  -2   0   5     3040.54     3005.56     32.60 o 
   0   0   5    12868.85    13662.52    203.42 o 
   2   0   5     7216.96     7101.19     87.25 o 
   4   0   5     2920.36     3089.87    116.28 o 
   6   0   5     1468.47     1522.08     90.19 o 
   8   0   5      159.36      108.65     18.28 o 
 -17   1   5     1831.23     1962.23     78.53 o 
 -15   1   5       87.42       51.90     11.02 o 
 -13   1   5     4343.33     4272.44     61.11 o 
 -11   1   5     6998.37     7159.27     63.54 o 
  -9   1   5     2890.54     2752.79     41.57 o 
  -7   1   5    15349.25    15200.36     80.05 o 
  -5   1   5      440.84      333.31      6.99 o 
  -3   1   5    12782.71    12555.66     44.60 o 
  -1   1   5    28410.64    28494.11    100.72 o 
   1   1   5      498.96      563.11     17.16 o 
   3   1   5     9673.77     9784.15    140.42 o 
   5   1   5      313.39      285.59     26.37 o 
   7   1   5      907.23      941.23     43.09 o 
 -16   2   5     2957.60     2850.72    114.29 o 
 -14   2   5     1420.74     1534.10     31.62 o 
 -12   2   5      342.36      386.62     12.61 o 
 -10   2   5     8485.21     8829.94     44.79 o 
  -8   2   5        1.70       16.16      2.67 o 
  -6   2   5    18334.28    18576.81     68.46 o 
  -4   2   5     8207.43     8251.09     47.26 o 
  -2   2   5       89.06       70.68      4.48 o 
   0   2   5    10768.38    10779.83     67.71 o 
   2   2   5     4861.28     4794.63     64.72 o 
   4   2   5     2762.47     2663.11     77.48 o 
   6   2   5     1173.80     1182.06     45.86 o 
   8   2   5      156.87      143.39     20.85 o 
 -17   3   5     1347.22     1375.54     66.25 o 
 -15   3   5      142.55      111.41     16.79 o 
 -13   3   5     4862.06     4830.68     43.72 o 
 -11   3   5     4247.38     4211.11     30.51 o 
  -9   3   5     4652.84     4440.72     29.79 o 
  -7   3   5     8883.41     8981.75     57.56 o 
  -5   3   5     2139.49     2132.02     19.12 o 
  -3   3   5    10355.20    10205.68     63.21 o 
  -1   3   5    23982.00    23780.22     91.97 o 
   1   3   5       36.75       45.54      8.92 o 
   3   3   5     6920.53     6959.32     99.98 o 
   5   3   5      171.09      166.99     14.17 o 
   7   3   5     1541.62     1509.48     47.93 o 
 -16   4   5     2925.52     2801.67     90.69 o 
 -14   4   5     2191.41     2254.79     50.43 o 
 -12   4   5       19.85       16.24      2.35 o 
 -10   4   5     4542.32     4628.03     38.97 o 
  -8   4   5       26.47       51.46      4.85 o 
  -6   4   5    13176.45    13265.23     72.41 o 
  -4   4   5     5741.60     5738.05     36.87 o 
  -2   4   5     2120.00     2169.20     27.18 o 
   0   4   5    12178.05    11945.61     96.01 o 
   2   4   5     6577.08     6460.76     87.03 o 
   4   4   5     4136.14     4031.46     68.05 o 
   6   4   5     1134.63     1124.19     39.65 o 
   8   4   5       47.86       39.81     10.83 o 
 -17   5   5      936.77      888.16     74.26 o 
 -15   5   5        1.05        9.37     20.19 o 
 -13   5   5     2125.52     2224.81     39.15 o 
 -11   5   5    10011.07     9406.42    185.72 o 
  -9   5   5     3402.41     3483.23     51.31 o 
  -7   5   5    11343.16    11187.88     80.18 o 
  -5   5   5        7.59       24.65      2.02 o 
  -3   5   5    14680.57    14984.77     72.00 o 
  -1   5   5    11360.87    11135.93     74.25 o 
   1   5   5      906.64      912.76     23.09 o 
   3   5   5     6423.35     6422.91     78.45 o 
   5   5   5      274.31      265.51     21.09 o 
   7   5   5      235.35      235.55     22.11 o 
 -16   6   5     2363.10     2268.08     82.35 o 
 -14   6   5     1841.37     1856.50     50.50 o 
 -12   6   5       62.58       65.41      5.50 o 
 -10   6   5     3947.93     3904.16     66.39 o 
  -8   6   5      358.96      394.55     18.11 o 
  -6   6   5     7911.93     7891.06     79.32 o 
  -4   6   5     6222.86     6534.07     50.62 o 
  -2   6   5     2481.24     2520.54     31.49 o 
   0   6   5    10651.99    10534.61     59.36 o 
   2   6   5     4395.07     4437.76     75.29 o 
   4   6   5     1374.96     1368.86     46.88 o 
   6   6   5     1720.78     1659.89     56.86 o 
 -15   7   5       57.60       23.48     24.85 o 
 -13   7   5     3465.20     3593.97     70.81 o 
 -11   7   5     3393.23     3511.12     57.10 o 
  -9   7   5     2355.23     2556.73     50.34 o 
  -7   7   5     7151.12     6904.24     80.15 o 
  -5   7   5     1156.57     1370.34     28.76 o 
  -3   7   5     3738.33     3716.16     48.76 o 
  -1   7   5    16795.15    16124.99    114.21 o 
   1   7   5        0.46       22.62     15.39 o 
   3   7   5     5202.92     5494.39    127.00 o 
   5   7   5       90.27      104.55     10.94 o 
 -14   8   5      926.80      974.27     67.43 o 
 -12   8   5       30.05       64.64     12.29 o 
 -10   8   5     4365.98     4634.10    122.17 o 
  -8   8   5       39.81       37.35      3.28 o 
  -6   8   5     6034.60     6355.52     78.66 o 
  -4   8   5     5735.95     5847.61     62.12 o 
  -2   8   5       28.98       66.23     13.95 o 
   0   8   5     4022.11     4332.24    100.05 o 
   2   8   5     3475.34     3763.09     75.46 o 
   4   8   5     1922.27     2046.04     79.35 o 
   6   8   5      810.25      803.15     75.45 o 
 -13   9   5     1875.62     1987.45     60.60 o 
 -11   9   5     2523.64     2543.54     66.69 o 
  -9   9   5     1873.10     2023.82     43.31 o 
  -7   9   5     5695.41     5655.46     79.03 o 
  -5   9   5      764.30      770.36     34.80 o 
  -3   9   5     4542.08     4759.22     72.52 o 
  -1   9   5     8217.44     8003.87    113.11 o 
   1   9   5        2.38        5.95      6.95 o 
   3   9   5     4053.88     4098.64    112.73 o 
   5   9   5        9.45       22.68      8.59 o 
 -12  10   5        5.80       13.53      7.16 o 
 -10  10   5     2302.76     2451.56     83.36 o 
  -8  10   5      126.04      112.07     16.97 o 
  -6  10   5     4073.90     4185.92    102.34 o 
  -4  10   5     3038.39     3027.40     59.76 o 
  -2  10   5      761.26      836.99     32.09 o 
   0  10   5     5115.20     5260.60    176.40 o 
   2  10   5     2452.67     2560.45     89.63 o 
   4  10   5      978.58      904.67     79.99 o 
 -11  11   5     2901.29     2884.84     97.81 o 
  -9  11   5     1387.22     1398.19     63.85 o 
  -7  11   5     2997.73     2915.75     89.65 o 
  -5  11   5       16.36       20.11      5.50 o 
  -3  11   5     2393.28     2298.78     54.78 o 
  -1  11   5     6878.00     6804.77    120.65 o 
   1  11   5       91.34      117.16     19.08 o 
   3  11   5     3178.27     3095.57    148.32 o 
 -10  12   5     1830.59     1961.04    108.37 o 
  -8  12   5      319.57      281.58     29.28 o 
  -6  12   5     3433.69     3534.14     81.13 o 
  -4  12   5     2041.82     2031.65     53.13 o 
  -2  12   5      249.27      257.65     22.42 o 
   0  12   5     2551.19     2521.90    173.78 o 
  -7  13   5     2080.20     2010.56     75.18 o 
  -5  13   5      135.77      148.20     14.46 o 
  -3  13   5     2046.46     2035.68     65.06 o 
 -16   0   6     4589.99     4741.65    162.71 o 
 -14   0   6     1478.97     1593.47     53.58 o 
 -12   0   6      883.93      848.09     34.52 o 
 -10   0   6     8755.74     8753.96     97.07 o 
  -8   0   6     9435.02     9183.05    160.12 o 
  -6   0   6     6782.07     6363.84     50.46 o 
  -4   0   6     9201.63     9102.28     66.37 o 
  -2   0   6      126.92      114.27      8.84 o 
   0   0   6     3946.00     3958.00     64.58 o 
   2   0   6    12856.43    12838.75    234.75 o 
   4   0   6        1.40       35.18     13.78 o 
   6   0   6     3038.55     3053.66    137.41 o 
 -17   1   6     1484.17     1511.06     67.43 o 
 -15   1   6      504.13      447.63     33.44 o 
 -13   1   6     7912.45     7566.91     85.28 o 
 -11   1   6     4486.95     4631.65     44.21 o 
  -9   1   6       26.17       41.29      5.04 o 
  -7   1   6    12266.03    12672.73     54.36 o 
  -5   1   6      527.90      529.58     11.60 o 
  -3   1   6    15854.47    16409.16     67.60 o 
  -1   1   6     8631.25     8816.87     68.09 o 
   1   1   6      246.97      247.22     15.02 o 
   3   1   6     7252.91     7283.65    131.59 o 
   5   1   6     1514.75     1606.02     67.78 o 
   7   1   6     1666.99     1684.46     61.65 o 
 -18   2   6        0.20        2.25      6.57 o 
 -16   2   6     4599.82     4674.25    114.26 o 
 -14   2   6     2851.90     2897.87     81.56 o 
 -12   2   6      557.04      519.28     18.14 o 
 -10   2   6     3682.40     3474.02     72.79 o 
  -8   2   6     5580.59     5624.79     58.28 o 
  -6   2   6     7940.80     7862.60     57.21 o 
  -4   2   6     6252.88     6130.18     34.87 o 
  -2   2   6      110.85      113.50      6.21 o 
   0   2   6     6761.74     6763.09     75.71 o 
   2   2   6    10986.46    10708.04    170.49 o 
   4   2   6      382.66      402.82     26.69 o 
   6   2   6     2541.03     2516.09     63.19 o 
 -17   3   6     1325.79     1318.35     84.52 o 
 -15   3   6     1819.87     1780.03     67.21 o 
 -13   3   6     4528.28     4360.29     46.14 o 
 -11   3   6     5583.14     5841.36     47.91 o 
  -9   3   6      759.20      805.68     15.00 o 
  -7   3   6    10214.51     9952.67     85.50 o 
  -5   3   6      754.59      712.36     11.84 o 
  -3   3   6    21595.97    21554.56     87.80 o 
  -1   3   6     5289.57     5192.55     60.40 o 
   1   3   6      125.91      151.57     10.26 o 
   3   3   6     8211.54     8273.66    117.98 o 
   5   3   6      643.92      702.46     31.94 o 
   7   3   6     1417.49     1526.88    100.07 o 
 -16   4   6     3128.87     3119.05     93.96 o 
 -14   4   6     2818.50     2914.96     82.44 o 
 -12   4   6       28.83       32.78      3.09 o 
 -10   4   6     6043.15     6150.77     48.67 o 
  -8   4   6     4994.29     5028.57     46.68 o 
  -6   4   6     7841.64     7667.79     38.92 o 
  -4   4   6     5327.32     5397.66     38.14 o 
  -2   4   6      556.26      579.90     15.66 o 
   0   4   6     3181.98     3169.80     80.28 o 
   2   4   6     9074.96     8772.10    111.35 o 
   4   4   6        1.49        2.23      2.73 o 
   6   4   6     3321.90     3188.67     82.54 o 
 -17   5   6     1696.18     1680.96     98.80 o 
 -15   5   6      920.87      953.29     49.71 o 
 -13   5   6     4429.70     4311.18     60.63 o 
 -11   5   6     2850.46     2829.93     44.21 o 
  -9   5   6      171.10      190.63      9.59 o 
  -7   5   6    10049.93     9780.36     61.62 o 
  -5   5   6       46.45       54.77      3.37 o 
  -3   5   6     8915.68     8765.38     60.55 o 
  -1   5   6    11721.45    11668.80     83.66 o 
   1   5   6        0.03        5.70      4.88 o 
   3   5   6     6137.06     6076.65     99.97 o 
   5   5   6      997.04     1024.94     44.97 o 
 -16   6   6     2635.29     2673.76     87.89 o 
 -14   6   6     2755.65     2885.42     82.74 o 
 -12   6   6        0.80        7.60      2.50 o 
 -10   6   6     5145.60     5494.93     76.63 o 
  -8   6   6     3547.59     3686.85     65.00 o 
  -6   6   6     3842.67     3958.36     33.34 o 
  -4   6   6     4900.20     4927.06     54.82 o 
  -2   6   6      126.97      148.19     11.49 o 
   0   6   6     1812.43     1805.46     35.84 o 
   2   6   6     9843.41     9965.15    122.39 o 
   4   6   6       35.72       46.80      8.75 o 
   6   6   6     1966.05     1964.97    104.35 o 
 -15   7   6      540.14      536.79     37.63 o 
 -13   7   6     3046.71     2966.86     55.45 o 
 -11   7   6     3766.13     3750.81    101.20 o 
  -9   7   6       18.29       25.65      4.84 o 
  -7   7   6     8097.01     8504.52    132.04 o 
  -5   7   6      105.10      120.64     12.62 o 
  -3   7   6    12041.91    11983.34     63.97 o 
  -1   7   6     3062.04     3075.69     32.81 o 
   1   7   6      423.30      524.58     35.10 o 
   3   7   6     5527.96     5633.96     77.60 o 
   5   7   6      768.63      827.37     40.87 o 
 -14   8   6     1116.85     1100.92     59.85 o 
 -12   8   6      309.18      387.26     19.96 o 
 -10   8   6     2678.04     2838.94     65.79 o 
  -8   8   6     2066.49     2128.49     54.63 o 
  -6   8   6     4920.97     5016.23     56.19 o 
  -4   8   6     2485.37     2703.53     54.90 o 
  -2   8   6       49.86      184.58     36.35 o 
   0   8   6     4745.90     4686.28    112.60 o 
   2   8   6     3612.27     3800.97    112.58 o 
   4   8   6       88.43       79.37     16.87 o 
 -13   9   6     3133.18     3191.84     76.09 o 
 -11   9   6     1678.52     1647.89     68.79 o 
  -9   9   6      109.02      146.93     19.84 o 
  -7   9   6     5140.26     5095.05     88.52 o 
  -5   9   6      217.09      203.09     15.28 o 
  -3   9   6     6520.37     6438.36     74.92 o 
  -1   9   6     3335.45     3490.79     79.41 o 
   1   9   6       77.89      113.93     18.43 o 
   3   9   6     4566.29     4519.94    125.01 o 
 -12  10   6        1.14        6.03      3.75 o 
 -10  10   6     2746.61     2850.18     91.69 o 
  -8  10   6     1750.09     1810.35     71.13 o 
  -6  10   6     2402.29     2531.02     56.87 o 
  -4  10   6     3040.47     3065.56     63.36 o 
  -2  10   6      213.46      234.98     20.95 o 
   0  10   6     1417.65     1347.34     65.25 o 
   2  10   6     4258.19     4563.91    173.19 o 
 -11  11   6     1882.93     1853.23     78.21 o 
  -9  11   6       38.03       10.56      4.54 o 
  -7  11   6     4660.47     4625.23     92.97 o 
  -5  11   6       14.86        9.37      3.75 o 
  -3  11   6     3470.75     3548.33     71.77 o 
  -1  11   6     2754.14     2902.95     97.46 o 
 -10  12   6     1327.21     1391.84     93.96 o 
  -8  12   6     1192.84     1152.53     61.20 o 
  -6  12   6     1232.39     1248.73     43.22 o 
  -4  12   6     2094.97     2063.89     56.34 o 
  -2  12   6       14.72       13.98      5.44 o 
  -5  13   6       61.56       43.85      8.94 o 
 -18   0   7      215.93      202.12     36.13 o 
 -16   0   7     1888.80     1982.04    104.02 o 
 -14   0   7     5163.77     4920.50    208.91 o 
 -12   0   7     4370.51     4145.21     94.71 o 
 -10   0   7     3798.70     3868.38     46.58 o 
  -8   0   7    12786.18    13107.16     74.91 o 
  -6   0   7      463.83      451.38     15.59 o 
  -4   0   7    11230.90    11448.32     79.89 o 
  -2   0   7      252.73      220.63     18.70 o 
   0   0   7     8479.74     8437.50    133.30 o 
   2   0   7     5463.99     5503.88    166.44 o 
   4   0   7      123.06      132.08     28.20 o 
 -17   1   7     1043.48     1142.73     58.49 o 
 -15   1   7      214.52      193.47     21.64 o 
 -13   1   7     6617.84     6380.75     67.85 o 
 -11   1   7     5477.69     5402.93     46.50 o 
  -9   1   7      164.06      191.70      7.54 o 
  -7   1   7     5000.05     4962.90     33.31 o 
  -5   1   7     2340.22     2287.48     23.04 o 
  -3   1   7     9720.08     9668.30     57.76 o 
  -1   1   7     2644.27     2704.30     49.35 o 
   1   1   7       66.83       83.74     11.56 o 
   3   1   7     2798.28     2818.98     72.99 o 
   5   1   7     3024.96     3142.31     83.61 o 
 -18   2   7      120.95      132.15     27.53 o 
 -16   2   7     2848.03     2926.18     89.74 o 
 -14   2   7     2600.26     2561.55     76.80 o 
 -12   2   7     1612.44     1620.19     26.18 o 
 -10   2   7    10971.87    10813.54    118.81 o 
  -8   2   7     6020.48     6266.36     51.98 o 
  -6   2   7     1343.74     1317.71     17.55 o 
  -4   2   7    12184.69    12201.22     59.61 o 
  -2   2   7     1596.32     1595.41     38.29 o 
   0   2   7     7752.29     7627.60    105.27 o 
   2   2   7     4260.53     4364.91     87.39 o 
   4   2   7      167.02      158.85     18.15 o 
   6   2   7     4264.91     4399.75    175.04 o 
 -17   3   7     1208.71     1228.83     60.75 o 
 -15   3   7      370.57      354.31     29.83 o 
 -13   3   7    11772.47    11644.30    123.00 o 
 -11   3   7      876.64      897.09     18.42 o 
  -9   3   7       25.65       21.84      6.01 o 
  -7   3   7     6399.11     6385.55     47.02 o 
  -5   3   7      508.18      503.04     10.78 o 
  -3   3   7     7712.23     7815.74     68.09 o 
  -1   3   7     4110.62     4115.56     74.96 o 
   1   3   7      559.77      562.50     30.28 o 
   3   3   7     2836.86     2786.87     73.56 o 
   5   3   7     2738.32     2801.53     68.42 o 
 -16   4   7     2130.55     2243.44     78.77 o 
 -14   4   7     2223.06     2167.93     56.64 o 
 -12   4   7     1316.99     1356.94     22.64 o 
 -10   4   7     7755.20     7580.25     55.52 o 
  -8   4   7     6405.35     6237.82     46.32 o 
  -6   4   7      453.76      470.69      9.55 o 
  -4   4   7    13039.68    12793.24     79.83 o 
  -2   4   7     1342.02     1244.31     41.49 o 
   0   4   7     7768.75     7661.00     82.98 o 
   2   4   7     3940.99     3985.93    105.75 o 
   4   4   7        4.67        3.03      3.22 o 
 -17   5   7     1059.29     1123.32     78.35 o 
 -15   5   7       28.11       25.45      8.04 o 
 -13   5   7     7128.53     7078.72     95.33 o 
 -11   5   7     3108.81     3174.56     35.88 o 
  -9   5   7       96.47      112.76      6.72 o 
  -7   5   7     4025.33     4101.07     40.13 o 
  -5   5   7     1205.03     1298.57     21.41 o 
  -3   5   7     5619.38     5659.96     59.19 o 
  -1   5   7     1463.95     1472.18     58.40 o 
   1   5   7      112.16      172.06     28.88 o 
   3   5   7     2521.17     2622.39     70.54 o 
   5   5   7     3335.66     3269.65    137.84 o 
 -16   6   7     1209.99     1236.15     58.92 o 
 -14   6   7     2170.56     2156.64     58.16 o 
 -12   6   7      546.10      605.39     21.02 o 
 -10   6   7     4741.07     4803.63     50.55 o 
  -8   6   7     7792.48     7782.14     53.21 o 
  -6   6   7      468.58      500.96     17.02 o 
  -4   6   7     8778.60     8472.06     61.52 o 
  -2   6   7      333.33      322.79     15.54 o 
   0   6   7     6469.07     6428.86    130.64 o 
   2   6   7     2542.49     2569.31     66.82 o 
   4   6   7      170.36      180.72     30.04 o 
 -15   7   7      351.80      381.85     25.87 o 
 -13   7   7     6177.84     6191.14     78.19 o 
 -11   7   7     1017.26     1025.30     28.29 o 
  -9   7   7       64.11       92.85      8.02 o 
  -7   7   7     2527.49     2641.96     60.30 o 
  -5   7   7     1184.29     1228.78     20.88 o 
  -3   7   7     4884.93     5055.91     96.33 o 
  -1   7   7     2633.16     2908.00     69.79 o 
   1   7   7      210.89      188.11     17.13 o 
   3   7   7     1610.73     1579.62     73.89 o 
 -14   8   7     2175.95     2117.44     81.46 o 
 -12   8   7     1282.75     1340.46     66.32 o 
 -10   8   7     5444.87     5620.11     90.17 o 
  -8   8   7     3101.09     3083.77     67.59 o 
  -6   8   7     1003.69      995.20     34.32 o 
  -4   8   7     6022.64     5965.97     86.42 o 
  -2   8   7      846.78      847.92     39.31 o 
   0   8   7     4049.56     3940.62    109.92 o 
   2   8   7     3042.64     3151.43    104.02 o 
 -13   9   7     3978.35     4005.41    164.19 o 
 -11   9   7     1320.20     1311.35     45.75 o 
  -9   9   7      165.00      185.01     17.22 o 
  -7   9   7     3083.99     3273.38     74.05 o 
  -5   9   7      504.77      502.57     25.65 o 
  -3   9   7     5419.55     5335.15     86.38 o 
  -1   9   7      863.37      957.46     54.37 o 
   1   9   7       58.35       49.79     12.67 o 
 -12  10   7      734.93      795.51     51.07 o 
 -10  10   7     2422.27     2386.90     65.33 o 
  -8  10   7     3019.70     3015.27     73.67 o 
  -6  10   7      235.61      190.90     16.00 o 
  -4  10   7     4474.98     4512.25     81.01 o 
  -2  10   7       55.82       54.14     10.28 o 
   0  10   7     4105.19     4118.90    120.28 o 
 -11  11   7      876.79      865.69     76.05 o 
  -9  11   7        1.39        6.08      3.05 o 
  -7  11   7     1639.90     1675.16     49.97 o 
  -5  11   7      875.93      906.53     37.36 o 
  -3  11   7     2447.41     2505.56     73.74 o 
  -1  11   7     1014.80     1142.50     88.72 o 
  -8  12   7     1593.80     1660.82     58.43 o 
  -6  12   7      251.04      261.80     23.12 o 
  -4  12   7     2775.15     2763.30    125.69 o 
 -18   0   8      329.18      415.92     50.98 o 
 -16   0   8      106.88       95.42     22.70 o 
 -14   0   8     2608.46     2727.84    112.31 o 
 -12   0   8      552.87      601.51     21.64 o 
 -10   0   8    17949.48    17880.29    115.94 o 
  -8   0   8     1611.89     1612.43     26.81 o 
  -6   0   8        2.97       11.16      2.78 o 
  -4   0   8     5214.45     5084.68     66.06 o 
  -2   0   8       74.89       81.66     12.62 o 
   0   0   8     6164.86     6046.00    122.64 o 
   2   0   8     1170.78     1228.08     60.45 o 
   4   0   8       18.20       47.36     17.66 o 
 -17   1   8      956.95     1055.59     55.91 o 
 -15   1   8       20.65       24.44      6.74 o 
 -13   1   8     4894.21     4940.42     75.30 o 
 -11   1   8     3360.94     3385.17     34.08 o 
  -9   1   8      737.94      709.50     13.45 o 
  -7   1   8     7263.80     7186.64     47.32 o 
  -5   1   8     5761.51     5796.34     40.45 o 
  -3   1   8     1074.76     1016.97     24.78 o 
  -1   1   8     6328.73     6376.19     84.89 o 
   1   1   8      687.08      728.88     36.59 o 
   3   1   8     2546.28     2472.98     73.38 o 
 -18   2   8       68.58       77.15     21.48 o 
 -16   2   8      644.61      634.33     41.42 o 
 -14   2   8     2763.85     2831.77     91.56 o 
 -12   2   8     3614.42     3585.48     54.95 o 
 -10   2   8    11504.08    11377.40     67.41 o 
  -8   2   8     2302.15     2238.83     27.04 o 
  -6   2   8      230.64      251.68      8.98 o 
  -4   2   8     6965.36     6765.81     57.36 o 
  -2   2   8       15.64       11.17      5.70 o 
   0   2   8     8655.83     8664.80    121.34 o 
   2   2   8     1233.20     1219.33     49.74 o 
 -17   3   8      739.93      754.47     47.20 o 
 -15   3   8       60.57       66.19     12.22 o 
 -13   3   8     5402.34     5492.79     84.97 o 
 -11   3   8     5647.68     5509.39     52.29 o 
  -9   3   8     3725.01     3670.15     39.31 o 
  -7   3   8     6486.59     6593.07     46.05 o 
  -5   3   8     4470.77     4483.92     43.02 o 
  -3   3   8     2524.32     2509.69     59.99 o 
  -1   3   8     4119.10     4196.83     82.11 o 
   1   3   8      596.05      626.52     34.59 o 
   3   3   8     2645.44     2765.80     78.67 o 
 -16   4   8      805.51      766.50     45.84 o 
 -14   4   8     1750.26     1776.62     51.04 o 
 -12   4   8     1996.82     2058.01     43.85 o 
 -10   4   8    11033.53    10922.35    110.36 o 
  -8   4   8     2044.06     1980.28     29.43 o 
  -6   4   8      230.89      226.27      8.87 o 
  -4   4   8     4126.38     4059.94     65.76 o 
  -2   4   8      281.73      295.74     19.04 o 
   0   4   8     7565.73     7432.07    143.61 o 
   2   4   8     1226.66     1294.87     64.74 o 
 -17   5   8      404.55      382.19     44.81 o 
 -15   5   8      227.52      243.71     19.89 o 
 -13   5   8     3628.10     3672.18     71.97 o 
 -11   5   8     3470.16     3437.25     45.75 o 
  -9   5   8      606.81      635.29     18.79 o 
  -7   5   8     5254.62     5295.78     34.80 o 
  -5   5   8     5152.13     4970.87     56.76 o 
  -3   5   8     1432.06     1401.84     47.12 o 
  -1   5   8     4371.44     4411.77    108.75 o 
   1   5   8      810.67      845.48     51.34 o 
   3   5   8     1341.72     1276.03     84.01 o 
 -16   6   8      437.08      476.97     36.00 o 
 -14   6   8     1484.23     1448.50     47.31 o 
 -12   6   8     1214.51     1290.97     40.86 o 
 -10   6   8     7549.15     7539.02    101.42 o 
  -8   6   8     1363.10     1396.29     32.25 o 
  -6   6   8       23.89       36.51      3.98 o 
  -4   6   8     3945.18     3904.69     69.12 o 
  -2   6   8      273.90      277.78     26.93 o 
   0   6   8     4571.72     4527.47     87.17 o 
   2   6   8     1547.07     1572.81     74.12 o 
 -15   7   8      186.25      217.08     35.58 o 
 -13   7   8     3770.41     3848.38    138.84 o 
 -11   7   8     3325.77     3414.53     77.52 o 
  -9   7   8     1483.89     1620.15     47.76 o 
  -7   7   8     4749.90     4777.34     75.24 o 
  -5   7   8     2352.21     2260.03     53.53 o 
  -3   7   8     1164.03     1179.59     46.25 o 
  -1   7   8     2933.62     3019.91     95.31 o 
   1   7   8      371.26      335.84     33.68 o 
 -14   8   8     1215.05     1247.40     62.94 o 
 -12   8   8     1285.53     1371.17     63.78 o 
 -10   8   8     6837.04     6928.78    169.56 o 
  -8   8   8     1213.83     1222.07     44.52 o 
  -6   8   8      209.54      210.17     16.54 o 
  -4   8   8     3839.90     3837.74     73.55 o 
  -2   8   8       13.26       10.26      3.44 o 
   0   8   8     4881.11     5032.91    131.40 o 
 -13   9   8     3207.56     3251.68    167.84 o 
 -11   9   8     1627.08     1496.86     95.24 o 
  -9   9   8     1102.90     1165.50     45.26 o 
  -7   9   8     2904.74     2930.61     63.84 o 
  -5   9   8     2478.64     2503.16     60.54 o 
  -3   9   8     1199.00     1168.47     49.50 o 
  -1   9   8     3600.86     3644.20    112.18 o 
 -12  10   8      405.42      446.91     54.97 o 
 -10  10   8     5164.36     5552.41    102.20 o 
  -8  10   8      833.95      833.62     35.26 o 
  -6  10   8      108.20      110.10     12.65 o 
  -4  10   8     1800.95     1776.62     61.96 o 
  -2  10   8      115.89      125.06     28.08 o 
  -9  11   8      325.56      339.34     31.25 o 
  -7  11   8     1819.17     1950.69     63.97 o 
  -5  11   8     2025.54     1912.11     64.66 o 
 -18   0   9      162.24      172.99     32.68 o 
 -16   0   9      171.65      136.87     27.19 o 
 -14   0   9      308.81      362.18     41.54 o 
 -12   0   9       51.68       76.87     10.05 o 
 -10   0   9     6734.88     6601.61    115.72 o 
  -8   0   9     3571.83     3439.59     44.48 o 
  -6   0   9      736.44      711.16     22.17 o 
  -4   0   9     3866.80     3653.83     70.70 o 
  -2   0   9     1720.46     1670.26     63.33 o 
   0   0   9     2039.60     2029.06     76.67 o 
   2   0   9     1676.06     1677.56    107.43 o 
 -17   1   9     1933.38     1826.29     73.75 o 
 -15   1   9      344.94      369.25     30.91 o 
 -13   1   9     2266.80     2333.70     52.74 o 
 -11   1   9     2912.60     2862.28     51.25 o 
  -9   1   9     3477.51     3565.85     35.04 o 
  -7   1   9    10345.78    10320.10     57.41 o 
  -5   1   9     1927.55     1905.49     32.20 o 
  -3   1   9       68.35       95.51      9.95 o 
  -1   1   9     4128.00     4088.93     73.61 o 
   1   1   9        0.33       -2.44      2.44 o 
 -18   2   9      367.53      391.36     48.47 o 
 -16   2   9      349.41      287.92     27.88 o 
 -14   2   9     1053.17     1193.16     40.26 o 
 -12   2   9        1.00        2.03      1.54 o 
 -10   2   9    12041.16    11820.30     79.32 o 
  -8   2   9     2198.08     2177.34     27.89 o 
  -6   2   9     2136.12     2091.69     30.13 o 
  -4   2   9     2769.06     2595.49     46.43 o 
  -2   2   9     1969.26     1900.76     48.22 o 
   0   2   9     2623.73     2647.95     62.32 o 
 -17   3   9     2409.07     2306.03     82.85 o 
 -15   3   9        1.50        4.78      2.91 o 
 -13   3   9     1668.80     1716.28     48.34 o 
 -11   3   9     2793.17     2666.37     35.17 o 
  -9   3   9     3152.76     3175.88     38.51 o 
  -7   3   9    12016.94    12000.84     75.33 o 
  -5   3   9     2245.04     2181.10     36.77 o 
  -3   3   9      536.39      509.92     27.47 o 
  -1   3   9     4838.42     4863.51     95.80 o 
   1   3   9       88.22       99.14     14.15 o 
 -16   4   9      116.07       95.95     16.07 o 
 -14   4   9     1619.35     1636.96     49.47 o 
 -12   4   9      111.45       82.44     10.30 o 
 -10   4   9     8119.46     8242.99     78.43 o 
  -8   4   9     2312.28     2281.17     28.78 o 
  -6   4   9     1524.69     1477.74     33.44 o 
  -4   4   9     2876.77     2821.10     70.03 o 
  -2   4   9     1206.55     1136.26     55.56 o 
   0   4   9     1670.00     1605.69     71.70 o 
 -15   5   9       73.90       99.19     12.87 o 
 -13   5   9      728.76      736.87     32.36 o 
 -11   5   9     2850.33     2775.59     49.59 o 
  -9   5   9     2251.84     2280.37     37.28 o 
  -7   5   9     7008.10     7109.13     70.60 o 
  -5   5   9     1915.24     1906.69     40.63 o 
  -3   5   9       14.73        7.06      5.21 o 
  -1   5   9     4032.08     3985.22    111.14 o 
 -16   6   9       84.32      104.28     23.57 o 
 -14   6   9      862.11      946.92     51.93 o 
 -12   6   9        3.56       15.76      6.53 o 
 -10   6   9     6282.44     6577.32    113.52 o 
  -8   6   9     1928.13     1865.24     46.96 o 
  -6   6   9     1176.72     1190.48     30.78 o 
  -4   6   9     1680.76     1640.97     54.92 o 
  -2   6   9     1180.64     1152.83     58.96 o 
   0   6   9     1244.96     1229.45     90.75 o 
 -15   7   9       31.46       25.12     11.38 o 
 -13   7   9      891.58      922.72     52.47 o 
 -11   7   9     1891.38     1769.43     71.07 o 
  -9   7   9     1566.68     1638.75     60.04 o 
  -7   7   9     6510.89     6550.95     92.99 o 
  -5   7   9     1854.46     1861.21     51.52 o 
  -3   7   9      221.41      208.64     20.70 o 
  -1   7   9     3535.89     3584.09    110.29 o 
 -14   8   9      756.10      809.84     70.54 o 
 -12   8   9       44.52       56.83     12.86 o 
 -10   8   9     6465.01     6982.91    126.54 o 
  -8   8   9     1148.61     1181.64     40.47 o 
  -6   8   9     1359.78     1374.61     45.05 o 
  -4   8   9     1877.60     1851.97     62.18 o 
  -2   8   9      791.60      870.46     74.89 o 
 -13   9   9     1471.68     1506.23     99.23 o 
 -11   9   9     1787.04     1761.44     76.49 o 
  -9   9   9     1762.28     1902.08     52.78 o 
  -7   9   9     5514.52     5601.06     92.64 o 
  -5   9   9      638.16      644.50     32.43 o 
  -3   9   9       76.43       90.09     23.88 o 
 -10  10   9     3141.44     3069.96    145.64 o 
  -8  10   9     1357.29     1362.74     53.14 o 
  -6  10   9      494.15      486.59     52.83 o 
 -16   0  10     1444.16     1389.37     89.38 o 
 -14   0  10     1795.98     1925.71     98.77 o 
 -12   0  10       12.88       33.08     10.48 o 
 -10   0  10     1752.69     1851.85     54.79 o 
  -8   0  10     2627.00     2766.87     52.86 o 
  -6   0  10     2480.51     2412.04     57.50 o 
  -4   0  10     3052.85     3132.84     86.39 o 
  -2   0  10     2294.91     2308.16     80.51 o 
   0   0  10      124.24      141.66     21.58 o 
 -17   1  10     2811.05     2705.74     90.83 o 
 -15   1  10      279.13      315.45     28.81 o 
 -13   1  10      213.40      182.05     15.20 o 
 -11   1  10     1683.02     1632.04     34.52 o 
  -9   1  10      615.50      645.14     17.78 o 
  -7   1  10    10343.33    10170.24     70.19 o 
  -5   1  10     1086.62     1017.08     29.96 o 
  -3   1  10     1432.45     1349.32     41.67 o 
  -1   1  10     1378.66     1300.24     44.81 o 
 -16   2  10     1901.05     1873.57     73.26 o 
 -14   2  10     1555.67     1617.10     47.85 o 
 -12   2  10       37.60       58.25      8.60 o 
 -10   2  10     2525.34     2590.04     37.00 o 
  -8   2  10     3691.06     3701.29     43.90 o 
  -6   2  10     2821.19     2708.67     44.09 o 
  -4   2  10     6273.80     6233.79     85.76 o 
  -2   2  10      910.03      902.17     35.81 o 
   0   2  10      161.27      175.44     28.40 o 
 -17   3  10     3876.08     3529.46    138.65 o 
 -15   3  10      433.30      458.65     26.45 o 
 -13   3  10     1591.26     1471.32     45.82 o 
 -11   3  10     1137.61     1158.16     39.59 o 
  -9   3  10      976.62      988.99     25.17 o 
  -7   3  10    10845.77    10727.22     84.13 o 
  -5   3  10      642.00      637.35     26.87 o 
  -3   3  10      954.47      905.71     39.79 o 
  -1   3  10     1988.39     1870.56     54.18 o 
 -16   4  10     1360.22     1416.35     63.22 o 
 -14   4  10     1125.82     1135.61     41.95 o 
 -12   4  10      323.04      343.21     21.93 o 
 -10   4  10     2921.63     2927.16     45.07 o 
  -8   4  10     2870.63     2853.68     49.73 o 
  -6   4  10     2451.21     2457.04     46.91 o 
  -4   4  10     4749.01     4745.77     78.19 o 
  -2   4  10     1151.00     1176.01     47.89 o 
 -15   5  10      123.32      126.26     18.78 o 
 -13   5  10      332.86      320.13     29.09 o 
 -11   5  10      761.88      739.87     32.75 o 
  -9   5  10      342.09      346.77     17.11 o 
  -7   5  10     7423.66     7290.50     97.64 o 
  -5   5  10      695.68      722.69     36.61 o 
  -3   5  10      790.37      753.05     37.07 o 
 -14   6  10     1034.30     1055.73     60.98 o 
 -12   6  10      104.55      115.95     18.04 o 
 -10   6  10     1216.64     1299.89     63.02 o 
  -8   6  10     2588.29     2573.10     58.32 o 
  -6   6  10     1485.51     1514.12     46.78 o 
  -4   6  10     3770.90     3790.25     89.30 o 
  -2   6  10      932.97      941.16     78.63 o 
 -13   7  10      663.28      686.64     46.30 o 
 -11   7  10      898.24      911.08     52.91 o 
  -9   7  10      642.59      683.41     30.53 o 
  -7   7  10     6424.64     6490.38     98.50 o 
  -5   7  10      309.46      302.48     25.09 o 
  -3   7  10      483.73      466.02     54.36 o 
 -12   8  10       28.46       42.58     15.49 o 
 -10   8  10     1873.48     1927.54     65.86 o 
  -8   8  10     2293.44     2223.85     58.46 o 
  -6   8  10     1694.03     1642.14     70.54 o 
  -9   9  10      361.97      356.87     48.80 o 
  -7   9  10     5639.65     5633.66    175.48 o 
 -16   0  11     1096.82     1175.20     83.65 o 
 -14   0  11     4231.63     4137.15    151.21 o 
 -12   0  11      173.09      182.60     30.15 o 
 -10   0  11      884.68      928.82     35.58 o 
  -8   0  11     1435.86     1405.47     38.73 o 
  -6   0  11     1432.73     1384.47     47.32 o 
  -4   0  11     7320.51     7484.80    143.49 o 
 -17   1  11     3162.83     3494.33    229.39 o 
 -15   1  11      341.57      361.41     32.09 o 
 -13   1  11     1214.80     1169.37     55.08 o 
 -11   1  11      500.88      560.46     24.66 o 
  -9   1  11       36.16       54.40      5.25 o 
  -7   1  11     2405.47     2484.85     43.03 o 
  -5   1  11     1854.09     1915.37     48.89 o 
  -3   1  11     1394.78     1355.62     45.14 o 
 -16   2  11     2013.23     2142.11     79.66 o 
 -14   2  11     5584.00     5496.11    121.24 o 
 -12   2  11       18.54        8.62      4.03 o 
 -10   2  11     1334.31     1318.83     35.10 o 
  -8   2  11     1609.33     1531.25     38.01 o 
  -6   2  11     1682.00     1727.48     45.76 o 
  -4   2  11     6762.47     6487.71     94.38 o 
 -15   3  11      495.19      456.37     35.44 o 
 -13   3  11     1123.98     1080.29     40.71 o 
 -11   3  11     1620.77     1624.19     42.49 o 
  -9   3  11        0.38        3.80      1.92 o 
  -7   3  11     3549.00     3581.52     68.92 o 
  -5   3  11     1946.55     2023.38     58.14 o 
  -3   3  11     2285.12     2284.33     67.71 o 
 -14   4  11     3785.28     3780.26    100.30 o 
 -12   4  11        6.97        7.30      2.65 o 
 -10   4  11      635.28      620.77     28.07 o 
  -8   4  11     1471.11     1405.85     43.18 o 
  -6   4  11     1021.41     1006.97     43.95 o 
  -4   4  11     6708.48     6380.15    140.36 o 
 -15   5  11      808.92      762.80     60.93 o 
 -13   5  11     1325.77     1289.60     60.74 o 
 -11   5  11      481.37      543.29     39.17 o 
  -9   5  11       25.22       31.30      7.95 o 
  -7   5  11     2305.42     2369.13     59.16 o 
  -5   5  11     1098.98     1120.57     58.13 o 
 -14   6  11     2509.47     2399.39    114.97 o 
 -12   6  11       65.67       52.93     14.58 o 
 -10   6  11      667.64      636.05     36.95 o 
  -8   6  11      714.52      730.21     33.04 o 
  -6   6  11      635.74      622.58     42.98 o 
 -11   7  11      887.13      846.95     71.48 o 
  -9   7  11       15.89       30.12     13.35 o 
  -7   7  11     2586.69     2626.04     88.27 o 
 -14   0  12     3134.89     3149.84    135.75 o 
 -12   0  12      150.95      136.02     19.78 o 
 -10   0  12      585.09      558.88     44.87 o 
  -8   0  12      355.99      351.05     29.80 o 
  -6   0  12        2.29        8.45      5.71 o 
 -15   1  12      719.04      672.02     44.66 o 
 -13   1  12     2743.74     2826.40     89.17 o 
 -11   1  12     3438.19     3340.54     68.53 o 
  -9   1  12       20.19       24.36      6.19 o 
  -7   1  12      824.27      818.41     38.38 o 
 -14   2  12     4247.81     4153.62    109.13 o 
 -12   2  12      331.90      319.33     21.04 o 
 -10   2  12     1296.98     1196.56     35.44 o 
  -8   2  12      678.09      627.99     56.07 o 
  -6   2  12       36.12       51.68     11.68 o 
 -13   3  12     3018.33     3195.53     95.83 o 
 -11   3  12     3124.40     2976.05     64.03 o 
  -9   3  12        8.16        6.97      2.24 o 
  -7   3  12     1102.64     1070.29     53.49 o 
 -12   4  12      136.06      135.05     19.34 o 
 -10   4  12     1288.70     1207.40     50.37 o 
  -8   4  12      345.87      314.14     42.41 o 
 -11   5  12     2896.20     2739.95    122.74 o 
                                                 
